# Supplementary material for: Protein S-acylation controls the subcellular localization and biological activity of PHYTOCHROME KINASE SUBSTRATE
Source: Plant Cell. 2023 Mar 28;35(7):2635–53. doi: 10.1093/plcell/koad096 (PMC10291038; doi:10.1093/plcell/koad096)
Supplement: koad096_Supplementary_Data [file koad096_supplementary_data.zip]

Archive with 6 entries (6 files):
- Supplemental Dataset S2.aln
- Supplemental dataset S3.nwk
- tpc.22.00662 Supplemental figures and tables.pdf
- tpc.22.00662Peer Review Report.pdf
- tpc.22.00662Supplemental dataset S1.xlsx
- TPC2022RA00662R1_Revision_Checklist.pdf
