# Supplementary material for: Protein S-acylation controls the subcellular localization and biological activity of PHYTOCHROME KINASE SUBSTRATE
Source: Plant Cell. 2023 Mar 28;35(7):2635–53. doi: 10.1093/plcell/koad096 (PMC10291038; doi:10.1093/plcell/koad096)
Supplement: koad096_Supplementary_Data [file koad096_supplementary_data.zip › Supplemental Dataset S2.aln]

>Amborella_trichopoda|AMTR_s00010p00259290|PKS1
------------------------------------------------------------
---------------MATLT-V-AA--TCNGSL--------------------VKT--YS
L------ES-S-AS---HLR---DA--------SFS-------SYL-I-NG-D-------
-------ET-SSRK-----LSD-------------------------QNPAS---ITASE
PPLH--------------------------------------------------------
--------------------------------------RPSFN-K------K-LN-----
---------NDGEIRIFDAEKYFRGEF---A-M-NLK----------------TEN--LN
QQ----------------------------------------------------------
--NGENAQFE----------------RT-Q---------------------------MNQ
-R--RTRE-IP---------RAPS---S-CS-E-ASW-NSNTALLRRL------------
----ER------E--T-H------------ER------------E-Q----KQ-------
----------GHGKK-I-LRAL--GCN--SCSGKKSVNIEE---K-K----P--------
-------------------------------PQNSNLTATC---------------NNS-
----------------------------------------------------GAVIS---
----------VKS----GENAEFR------------------------------------
----------------------------RRKNE-E-AFSF----------PVLGTQ---G
PT--------------------------------AIE-----KPRVSLEIFGSP------
--L-L----QDE-----E-RAL------------------ALKKRLLT------------
--LSLT-DTGREFHNSTSSGRI-PANQIIVPAP-------------------QT--DFTP
S---QRGLRPSQ-------RN---E--SDVE---SDSSSDLFEIESFST-----N--S-H
---------Q---II-RQ-----PEG-DD-------------------------------
---------------------------FAG-KV-YY-EPSEASIE-W-----SVVTGN--
----------------F--SVTP-DS-GDF-QAT-KVQGR-AI-SK--------------
-----------------------TTIS---GASIR-RKR----RSG-------G-FFMG-
CQSAK---AVR-VMG-----G-SHTKTRG----------RNRERF-------------ST
MN-SSDP--SHMRM---VA--------G--------------------------------
------------RTIQ--RS---------------RPL--------H------EPR-IVA
M-----------------------------------------------------------
------------------------------------------------------------
--------------
>Chenopodium_quinoa|AUR62005769-RA|PKS1
------------------------------------------------------------
---------------MASLS-P-TS---------TR--------------LSLPPS--WS
S------ES-N-NS---SLR---EA--------SFS-------SYL-N-SS-E-------
-------ET-YIRS-----LIE-----------------------SSQNQ-----LLSKP
PXXX--------------------------------------------------------
--------------------------------XXXDH-LHNSR-Q------K-KV-----
---------EDGEIDVFSADKYFSSGI---I-D-Q-E----------------RSN--ST
R--------SKSA--------------RFQ------------------------------
--LSE--HNHEER-----SEGPEQI--V-R---------------------------VNS
-N--KLKS-QF---------RTPS---S-QS-E-LSS-NSQSALLRRL------------
----HR------T--L-S------------TS------------N-NEGNGKT-------
----------HQGKT---MSLL--SCS-C-CVNRKSVDIDR---E-F----T-K--HGSR
G--GITDGRP------------------PAGYSKGTYTRS--------------------
------------------------------------------------------------
----------IKT--------------------------SF------------------D
TAEITRMNK------------------LHPNNTIE-PFVF----------PVSDSA---S
L--TAV-------NK---------LINV------EEE-----EARKSLEVFGFS------
--D-L----DDG-----S-KRF------------------SLQKRLSM------------
--LSWD-AI--------------PR------TD-------------------EI--ST--
-------SGAPS-------ET---Y--KDTE---SDASSDLFEIECLSC-----T--S-N
---------P---VI-QR-----PRL----------------------------------
------------------IP--SDGS-TTP-TT-AY-APSEASIE-W-----SVVTAS-A
-------------AD-F--SIAS-DS-EDQ-RSR-ALPS---T-TR--HKSS--------
----------------ASKSSPFAKRG-M-SKEV---QK----PGS-------S-LLLG-
CKSQK---AVN-VAR-----E-VHRKS-------------PARGI-SESQRK------HR
LS-DSFT--PVTRF--QVE--------A---KL-----------PGFGHR-QR-------
------------------KSL--------------------------------SPE----
LLYIQ-------------------------------------------------------
------------------------------------------------------------
--------------
>Chenopodium_quinoa|AUR62028788-RA|PKS1
------------------------------------------------------------
------------------------------------------------------------
------------------------------------------------------------
------------------------------------------------------------
------------------------------------------------------------
---------------------------------------------------K-KA-----
---------EDKEIDVFSADKYFSSEI---I-D-Q-E----------------RSN--SA
R--------SKSA--------------RFQ------------------------------
--LSEELHNHEER-----PEGPEHQ-IV-R---------------------------VNS
-N--KLKS-QF---------RTPS---S-QS-E-LSS-NSQSALLRRL------------
----HR------T--P-S------------RS------------T-N-------------
-----------NGKT---MSLL--SCS-C-CVNRKSVDIDR---E-F----T-N--HSSR
G--GITDGRP------------------PAGYSKGTYTRS--------------------
------------------------------------------------------------
----------IKT--------------------------SF------------------D
TAEITRMNK------------------LHPNNTIE-PFVF----------PVTDSA---S
L--AAV-------NK---------LINV------EEE-----EARKSLEVFGFS------
--D-L----DDG-----S-KRF------------------SLQKRLNM------------
--LSWD-AI--------------PR------TD-------------------EI--ST--
-------SGAPS-------ET---Y--KDTE---SDASSDLFEIECLSC-----T--S-N
---------P---VI-QR-----PRL----------------------------------
------------------VP--SDGS-TTP-TT-AY-APSEASIE-W-----SVVTAS-A
-------------AD-F--SIAS-DS-EDQ-RSR-AVPS---G-TR--YKSS--------
----------------ASKSSPFAKRG-M-SKEV---QK----PGS-------G-LLLG-
CKSQK---AVN-VAQ-----E-VHRKS-------------PARGI-SESQRK------HR
LS-DSFT--PVTRF--QVE--------A---KL-----------PGFVHR-QR-------
------------------KSL--------------------------------SPE----
LLYIQ-------------------------------------------------------
------------------------------------------------------------
--------------
>XP_010683202.1|Beta_vulgaris_subsp._vulgaris|PKS1
------------------------------------------------------------
---------------MASQS-S-TT---------TR---------------LQPPS--WL
S------ES-K-PN---TLR---EA--------SFS-------SYL-N-TS-E-------
-------ET-YISS-----LID-----------------------SSHNH-----FVSNQ
KQQF--------------------------------------------------------
--------------------------------DNLLH-APNSR-P------K-KA-----
---------ENGEIDVFSADKYFSSGI---L-D-Q-E----------------YNS--IN
S--------TKSS--------------RSD------------------------------
--TGSTAKFHQHL-------KHGTE--V----------------------------VQRP
-G--NPKF-QS---------RTPS---ISQS-E-RSL-NSQSALLRRV------------
----YS------T--N-S------------KA------------Q-Q----QQ-------
----------QQGSG-M-ISFL--S---CYCCVKKSVDIDQ---D-----------EFNN
N--------------------------------GKGFTRS--------------------
------------------------------------------------------------
----------IKT--------------------------NL------------------N
TAVITRINK------------------LRVDHK-D-SFVF----------PGVMNK---V
E--LMD-----------------DVQEY------QDQ-----ESRQSLDVFGSS------
--E-L----DDG-----S-KRF------------------SLAKRLNM------------
--LSWD-AI--------------PT------TT------------------EQI-NNT--
-------SGAPS-------ET---C--KDTE---SDASSDLFEIECLSC-----T--A-N
---------P---VI-QG-----PGL----------------------------------
---------------------LSDGC-STP-TT-GY-APSEASID-W-----SVVTAS-A
-------------AD-F--SIAS-DS-EDQ-RSS-GLPLG----TR--LKLA--------
-----------------SKGSS-AKIF-T-NKEV---QK----PVS-------S-LLLG-
CKSQK---AVN-VAR-----E-VHRRS-------------PTKGK-SQSQRM------QG
VS-DSFA--PVTRF--QAE--------A---KL-----------AGFSHR-QK-------
------------------QNL--------------------------------SPD----
LLYIQ-------------------------------------------------------
------------------------------------------------------------
--------------
>Daucus_carota_subsp._sativus|DCAR_024160|PKS1
------------------------------------------------------------
---------------MAIVS---------------------------------AHT--LS
F------ES---IN---NHR---DA--------SFS-------SYL-H-DD-E-------
-------GI-LALS-----HSE-----------------------SNQNITSI--ISN--
------------------------------------------------------------
----------------------------------SHE-LMFAA-T------K-VI-----
---------EDKEIGVFSAEKYFKGDM---D-D-D-G----------------DPK--TT
D--------SSSK-----------------------------------------------
-------ICQ-R--------EKEMS--V-N---------------------------IDP
-V--KPKV-QP---------RTPS---V-RS-S-SSY-NSQTVLLPTN------------
------------H--Q-S------------KN--------------M----TK-------
----------AFCKS-F-LSSL--SCK-CSCSEKNSVVIDD---R-V-------------
-------------------------------VESKNQSKTLVEQ-------TIRA-GES-
------------------------------------------------------------
----------DQK-----NKAP--------TRKWSDQE-KM------------------P
NKKFDKMEF-------------------QTSRE-E-CFIF----------PGLNPK---K
G--SSA-------ATV--------ESPG------EDN-----AKRKSLEVFGSPR-----
TPI-T----NQV-----N-KSL------------------SFGRKATM------------
--FSWD-LVS-------------PQ------LD-------------------KT--GI--
-------LKNQD-------VL---S--DDYE---SDASSELFEIESFST-----K--S-N
---------S---LL-GI-----QTS-D--------------------------------
-------------------E--ASTC-LTP-TN-CY-APSEASIE-W-----SVVTAS-A
-------------AE-F--SIMS-DS-EDL-RTA-NTKN---Q-NR--MTRF--------
-----------------------AKNA-P-EKEL---HK----RLP-------N-ILSG-
CKSQK---AVR-VVG-----D-AYKTS-------------NKAIP-ISQG--------RH
RL-DPSK--PVAEF--QAE--------T---KL-----------TGFNSR----------
---LGNNAFNT-------RVV--------------------------------SPADKSH
LLYIK-------------------------------------------------------
------------------------------------------------------------
--------------
>Nicotiana_tabacum|LOC107760515|PKS1
------------------------------------------------------------
-------------MAMVKVT-S-AL----ESNM--------------------PNN--LN
-------TK-S-GN---NLL---DA--------SFS-------SYL-N-GT-E-------
-------DT-FVHN-----LES-----------------------SGN------------
------------------------------------------------------------
-------------------------------L------------S------K-KT-----
---------DDGEIDIFSAEKYFNEGV---D-E-E-N-----------------QE--NV
TN-------SEPQN----------------------------------------------
-------KHR-----------IDKP-AT-N---------------------------ISS
-L--KQNT-RP---------KTPS---I-HS-E-SSW-NSRSALLQNI------------
----SR------N--H-Q------------HQ-------PQAN-T-N----NK-------
----------SYGKK-F-LARI--GCN-CYCKDKNSVKVDD---Q-V----G-EN-SFNK
G-----------------------------KYHGKSKQNP--------------------
------------------------------------------------------------
----------IKTRSLAQSSES--------STTGANHQ-DL------------------H
FKKIDELGF-------------------------G---KV----------PVFDPI---A
G--NPG-------VKIQL--------QK------EED-----INRKSLEVFGSS------
--I-T----EKE-----R-TKL------------------SLEKKVSM------------
--LTWD-AIA-------------TK------PE-------------------EI--DIIN
------IGASSN-------GT-YED--DYAE---SDASSDLFEIESFPS-----NNTA-N
---------P---SF-AR-----QGS-D--------------------------------
-------------------G-----------MS-CY-APSEVSID-W-----SVVTAS-A
-------------AD-F--SIMS-DS-EET-KIP-------------SIRTK--------
----------------Y------GKET-A-GREK---AK----RRS-------G-ILLG-
CNSHK---AVG-VVG-----D-AYKGS-------------EKTSM-EMTQR-------QL
KN-ECVV--PMTRF--HAE--------S---KL-----------SRFDGG-N--------
----RKHEFTT-RSFS--SS--------------------------Y------TER-PAD
FLYI--------------------------------------------------------
------------------------------------------------------------
--------------
>Nicotiana_tabacum|LOC107763302|PKS1
------------------------------------------------------------
-------------MAMVKVT-S-TL----ESNI--------------------PNN--FN
-------TK-S-DS---VFQ---DA--------SFS-------SYL-N-GA-E-------
-------DT-FVLN-----LEP-----------------------SGN------------
------------------------------------------------------------
-------------------------------L------------S------K-KA-----
---------DDGEIDIFSAEKYFNEGV---D-E-E-N-----------------QE--NA
TN-------SESQN----------------------------------------------
-------KHK-----------IDEA-AT-N---------------------------IAL
-L--KQKI-RP---------KTPS---I-HS-E-SSW-NSRSALLQNI------------
----SR------N--H-Q------------HQ-------TPTK-T-N----NK-------
----------SYGKK-F-LARI--GCN-CYCKDKNSVKVDD---Q-V----G-GN-SFNS
G-----------------------------KYHGKSKQNP--------------------
------------------------------------------------------------
----------IKTRSLAQSSES--------STRGANHQ-DL------------------H
FKKIDELGF-------------------------G---KV----------PVFDPI---A
G--NPG-------VKIQL--------QK------EED-----IKRKSLEVFGSS------
--L-T----EKE-----R-TKL------------------SLEKKVSM------------
--LAWD-AIA-------------TK------PE-------------------EI--DIIN
------IGASS--------GT-YED--DYAE---SDASSDLFEIESFPS-----NNTA-N
---------P---SF-VR-----QGS-D--------------------------------
-------------------G-----------MS-CY-APSEVSID-W-----SVVTAS-A
-------------AD-F--SIMS-DS-EDM-KIS-------------SIRTK--------
----------------Y------GKET-A-GREK---AK----RRS-------G-TFLG-
CNSHK---AVG-VVG-----D-AYKGS-------------EKTSM-EMTQR-------QL
KT-ECVV--PMTRF--HAE--------S---KM-----------SRFDSG-N--------
----RKHEFTT-RSFS--SS--------------------------Y------TGR-PAD
FLYI--------------------------------------------------------
------------------------------------------------------------
--------------
>Solanum_lycopersicum|Solyc05g007480.1|PKS1
------------------------------------------------------------
-------------MAMVKLE-A-T------------------------------------
-------KN-T-TT---NLL---DP--------SFS-------SYLIN-GT-E-------
-------KT-IVLN-----LES--------------------------------------
------------------------------------------------------------
--------------------------------------------S------K-KI-----
---------DDGEIDIFSAEKYFNEGV---D-E-V-N-----------------------
---------NVRQN----------------------------------------------
-------KHK---------IHNDQPVVA-D---------------------------IVS
-L--QQKI-RP---------STPS---V-HS-E-SSW-NSRSALLQKV------------
----TR------N--Y-Q------------QQQQQHQAPRPIKTT-K----NK-------
----------SYGKK-F-LARF--GCN-CYCKDKNSVEIDD---Q-L----R-EK-SFKS
----------------------------------KSK-----------------------
------------------------------------------------------------
-----------KT-----------------STIGANHQ-DL------------------H
FKRIDDSGV------------------VGLKSD-E-RFVV----------PVYDPK---G
G--NGI-------QMIKK--------ET------EEE-----ESRKSLEVFGFS------
--I-T----EKE-----R-SKM------------------SLEKNIGM------------
--LTWD-AIV-------------PK------AE-------------------EI--DIIN
------IGASSN-------GT-YEE--DYAE---SDASSDLFEIESFPS-----NNTA-N
---------Q---SL-VR-----QGS-D--------------------------------
-------------------S-----------MS-CY-APSEVSID-W-----SVVTAS-A
-------------AD-F--SMMS-DI-EEV-KIP-------------SIRTN--------
-----------------NNS--------N-GRDK---AK----RRS-------S-ILLG-
CNNHK---AVG-VVG-----D-AYKSS-------------EKSSI-EMHQR---------
-TYEPIM--PMTRF--HAE--------S---KV-----------NRFDGG-N--------
----KKHDFTT-RSFA--TT--------------------------Y------SGR-PAD
FLYA--------------------------------------------------------
------------------------------------------------------------
--------------
>Solanum_tuberosum|ABO92981|PKS1
------------------------------------------------------------
-------------MAMVKLE-A-T------------------------------------
-------KS-T-ST---NLL---DP--------SFS-------SYLIN-GT-E-------
-------ET-IVLN-----LES-----------------------SRD------------
------------------------------------------------------------
-------------------------------L------------S------K-KV-----
---------DDGEIDIFSAEKYFNEGV---D-E-E-N-----------------------
---------NVTQN----------------------------------------------
-------KHK---------IHDDQP-VA-D---------------------------IVS
-L--QQKI-RP---------LTPS---I-HS-E-SSW-NSRSALLQKV------------
----SI------N--H-H------------YQHQHHQPPQPTK-T-N----NK-------
----------SYGKK-F-LARF--GCN-CYCKDKNSVEIDD---Q-L----R-EK-SFKS
----------------------------------KSKQNT--------------------
------------------------------------------------------------
----------IKT-----------------STIGAYHQ-NL------------------H
FKKIDELGV------------------LGLKSD-E-RFAV----------PVFDPK---G
G------------LQMQK--------ET------EEE-----ESRKSLEVFGFP------
--I-T----EKE-----R-SKM------------------SLEKNIGM------------
--LTWD-AIV-------------PK------AE-------------------EI--DIIN
------IGASSN-------GT-YEE--DYAE---SDASSDLFEIESFPS-----NNTA-N
---------P---SL-VR-----QGS-D--------------------------------
-------------------S-----------MS-CY-APSEVSID-W-----SVVTAS-A
-------------AD-F--SIMS-DI-EEA-KIP-------------SIRTT--------
-----------------SNSNR-SVSQ-N-GRDK---AK----RRS-------G-ILLG-
CNSHK---AVG-VVG-----D-AYKVS-------------EKSSI-EMHQR-------NF
KTYEPIM--PMTRF--HAE--------S---KV-----------NRFDGG-N--------
----RKHEFTT-RSFA--TT--------------------------Y------SGR-PAD
FLYI--------------------------------------------------------
------------------------------------------------------------
--------------
>Medicago_truncatula|AET02837|PKS1
------------------------------------------------------------
---------------MFTLS-S-TT----KTNL------------------HQMQT--FN
TE----NNN-N-NN---HLH---DA--------VFS-------PYL-N-IK-E-------
-------GN-FIAK-----IGE-----------------------SSQTNNPF--INH--
------------------------------------------------------------
----------------------------------RNS-PLH----------Q-VE-----
---------KAEEIGVFGAEKYFNRG----E-V-D-T-----------------PR----
----------PST-----------------------------------------------
-------KYL-P--------QRKET--M-A---------------------------IET
-R--KYQV-EY---------GTPS---I-SS-V-STW-NSQNALLKSG------------
----VR------N--S-I------------GN------------S-K----EK-------
----------EHAKS-V-LSSL--RLK-CSCSDKNSVDIND---H-A----S-EI-SFNN
K--TSKYGA----------------------VQGKTTPKKVFNL-------GLDD-DLS-
------------------------------------------------------------
----------VRI-----RKPS---------SEILINK-DV------------------Y
FQKQEKLRV-------------------GLNNE-K---------------NSLASN---S
R--NHL-------VQMQN------PLDG-------EK-----TPRKSLEVFGSPNPI---
--L-I----NTK-----R-NSL------------------TNDKRLIF------------
-----------------------PK------ME-------------------EI--D---
-------NANYD-------DD---D--DDAA---SDASSDLFEIESLKG-----KPSN-N
---------N---FL-TR-----QTS-D--------------------------------
-------------------A--ASSC-LSP--N-CY-APSEASIE-W-----SVVTAS-A
-------------------AVMS-DC-EDQ-MSE-FTI----R-SP--IRTP--------
-----------------------LKPK-V-AKET---PR----RRP-------G-MLLG-
CKSHK---AVR-VSG-----D-AFITY-------------EKQSL-SPKISS------RN
KN-NTNS--QVARF--PGE--------T-----------------NYGAKRHG-------
----QQHGYTT-PPLQ--AS--------------------------N------SPH-ASK
LLYI--------------------------------------------------------
------------------------------------------------------------
--------------
>Glycine_max|GLYMA_18G120000|PKS1
------------------------------------------------------------
-------------M-VTTIS-S-ST----SRNFH-----------------HQLHT--FN
S------EN-NINN---NLF---DA--------TFS-------PYL-N-GNNE-------
-------GTIIVGK-----LGE-----------------------PSQKLKPF-------
------------------------------------------------------------
-----------------------------------KS-PLQKL-E------K-KE-----
---------ENGEIGVFGAEKYFNV-----E-V-E-T-----------------PRS-VN
C--------ITTP-----------------------------------------------
-------KYL-H--------HRDEQ--M-A---------------------------IAT
-R--KNTL-PY---------GTPS---I-RS-E-STTCNSQHALLQSG------------
--MMMR------N--S-S------------RS------------K-K----EN-------
--------KGHQAKS-V-LAGL--GFK-CSCSDKDSVD--------A----G-EI-SFSK
P---ATYGS----------------------VHGK-TRRKLVDIA------ALDA-SHS-
------------------------------------------------------------
----------IKI-----SKPN---------AELLKIN-NV------------------Y
FQKQEST--------------------FGNSQK---LLSF----------SPLSSA---S
GNQNHL-------AKMQQ------HQQLDE---VEAE-----KPRNSIEVFGSP------
--I-L----KNK-----L-KSL------------------SFDRTTTR------------
------------------------------LLE-------------------EI--D---
-------------------SN-Y-I--NDAA---SDASSDLFEIESIKS-----K--T-N
---------P---FH-AR-----QTS-DV-------------------------------
-------------------A--ASSC-VSP-TN-GY-APSEASIE-W-----SVATAS-A
-------------------AVMS-DC-EEQ-MSE-VTI----R-SP--IRTT--------
-----------------T-FAN-GKAK-S-TKEV---QR---IRRP-------S-MLLG-
CKSHK---SVR-VAG-----D-AYITY-------------ENPSS-TPKL--------RN
RT-NSSS--MVARF--PSE--------T---KL-----------GNFGAK-HG-------
----HHHAYATPSPLQ--NS--------------------------H-----SSPH-ASK
LLYI--------------------------------------------------------
------------------------------------------------------------
--------------
>Glycine_max|GLYMA_08G300500|PKS1
------------------------------------------------------------
-------------M-VNTIS-S-TT----NSNFY-----------------HQLHT--FN
YD-----DS-N-NN---HLY---DA--------TFS-------PYL-N-GNNE-------
-------GTTIVGR-----LGE-----------------------PSQKLNPL-------
------------------------------------------------------------
-----------------------------------KS-PLQKL-E------K-KE-----
---------ENGEIGVFGAEKYFNV-----E-V-E-T-----------------PRSTTS
S--------IATP-----------------------------------------------
-------KYL-H-------RQRDEP--M-A--------------------------IIAT
-R--KHGL-PY---------GTPS---I-RS-E-STTCNSQSALLQSG------------
--MMMR------N--S-L------------RN------------K-K----DNNK-----
--------KGHQAKS-V-LAGL--SFK-CSCSDKDSVD--------A----G-EI-SFSK
P---ATYGA----------------------VHDKKTRRKLVDIA------ALDA-SHS-
------------------------------------------------------------
----------IKI-----SKPN---------AELLKIN-NV------------------Y
FQTQEGT--------------------FGNRQK-S-SLAF----------SSLSSA---S
GNQNHIL-----VTKMQQ-------QQLDEV--VEAE-----KPRNSIEVFGSPT-----
--I-L----KNK-----L-KSL------------------SFDRTTTRFA----------
MASSRD-GT--------------PR----LLLE-------------------EI--DH--
-------------------SN-Y-I--NDAA---SDASSDLFEIESIKS-----K--T-N
---------P---FL-AR-----QTS-DA-------------------------------
-------------------A--ASSC-VSP-TN-GY-APSEASIE-W-----SVATAS-A
-------------------AVMS-DC-EEQ-MSE-VTI----R-SP--IRTT--------
--------------TKTT-FAN-GKAK-STTKEV---QR---IRRP-------S-MLLG-
CKNHK---SVR-VAG-----D-AYITY-------------ENPSS-TPKL--------RS
RT-NSSS--QVARF--PSE--------T---KL-----------GNFGAK-HGQ------
---HHHHAYATPSPLQ--HS--------------------------H------SPH-ASK
LLYI--------------------------------------------------------
------------------------------------------------------------
--------------
>Phaseolus_vulgaris|PHAVU_003G049800g|PKS1
------------------------------------------------------------
---------------MATIS-S-TP----NSSF------------------HQLHT--LK
S------EN-N-NS---HLY---DA--------TFS-------PYL-N-GN-E-------
-------GT-IVGR-----LGE-----------------------TSQNLNPF--INN--
------------------------------------------------------------
----------------------------------RRS-PLQKL-E------K-KE-----
---------ENGEIGVFGAEKYFNAG----E-S-E-T-----------------PRS-VS
S--------IATS-----------------------------------------------
-------KYL-H--------QRDEP--V-A---------------------------LAT
-R--KHTL-QF---------GTPS---T-RS-E-STS-NSQSAFLQTG------------
----MR------N--S-L------------RN------------K-K----DK-------
----------CQAKS-V-LAGL--GFK-CSCSGKDSVD--------A----G-EI-SFSK
T---ATYGA----------------------VQGKTTTRKLVDIA------ALDA-SHS-
------------------------------------------------------------
----------IKL-----SKPN---------AELLKIN-NV------------------Y
FKKEENFGV------------------GVNGRK-N-SLSF----------SPLSSA---S
GKQNHL-------VEMQA------EQEE------EEI-----KPRKSLEVFGSP------
--I-L----KNR-----I-KSL------------------SFDKRVEM------------
--SSRD-GV--------------PR------TE-------------------EI--D---
-------------------SN-Y-I--NDAA---SDASSDLFEIESIKS-----K--S-N
---------P---FL-AR-----QTS-D--------------------------------
-------------------A--ASGC-VSP-TN-GY-APSEASIE-W-----SVATAS-A
-------------------AVMS-DC-EEQ-MSE-VTI----R-SP--ITTT--------
----------------YT-LSN-GKTK-P-PREV---HR----RRP-------S-MLLG-
CKSHK---AVR-VAG-----D-AFITH-------------EHPSS-TPEI--------RN
RT-NT-S--HVTRF--PSV--------T---KL-----------GNYGTK-HGQ------
----QHHAYAT-SPLQ--HS--------------------------H------SPH-ASK
LLYI--------------------------------------------------------
------------------------------------------------------------
--------------
>Phaseolus_angularis|LR48_Vigan01g097900|PKS1
------------------------------------------------------------
---------------MATIS-S-TA----NTSF------------------RQLHT--FN
S------EN-N-NS---HLY---DA--------TFS-------PYL-N-GN-E-------
-------GT-IVGR-----LGE-----------------------PTQKLNPF--TST--
------------------------------------------------------------
----------------------------------KKS-PLQKL-E------K-KE-----
---------ENGEIGVFGAEKYFNVG----E-S-E-T-----------------PRS-AS
S--------ISTS-----------------------------------------------
-------KYL-H--------QRDEP--V-P---------------------------LAT
-R--KHTL-QY---------GTPS---M-RS-E-STS-NSQSAFLQSG------------
----MK------N--S-L------------RS------------K-K----DK-------
----------YQAKS-V-LAGI--GFK-CSCSGKDSVD--------A----G-EI-SFSK
T---ATYGA----------------------VHGK-TRRKLVDIA------ALDA-SHS-
------------------------------------------------------------
----------IKL-----SKPN---------AELLKIN-NV------------------Y
FQKEENFGV------------------GVNSRK-N-SLQF----------SPMSSA---S
GNQNHL-------VKMQA------QQEE------EEI-----KPRKSLEVFGSP------
--V-L----KNK-----I-KSL------------------SFDRRMEM------------
--SSRD-GV--------------PR------TE-------------------EI--D---
-------------------SN-Y-M--NDAA---SDASSDLFEIESIKS-----K--T-N
---------P---FF-AR-----QTS-D--------------------------------
-------------------A--ASGC-VSP-TN-GY-APSEASIE-W-----SVATAS-A
-------------------AVMS-DF-EEQ-MSE-VTI----R-SP--IRTA--------
----------------FT-LSD-GKTK-A-SREV---QR----RRP-------S-MLLG-
CKSHK---SVR-VAG-----D-AFITY-------------EHPSS-TPKI--------SN
RT-NT-S--QIARF--PSE--------T---KP-----------GNFGAK-YGQ------
----QHHTYAA-SPLQ--HS--------------------------H------SPH-ASK
LLYI--------------------------------------------------------
------------------------------------------------------------
--------------
>Medicago_truncatula|ACJ83390|PKS1
------------------------------------------------------------
---------------MVISA-T---------------------------------T--FT
S------QN-N-NN---NLR---GG--------SFS-------SYL-N-NK-E-------
-------------------VKD----------------------PFADSIHPF--ISN--
------------------------------------------------------------
----------------------------------RKE-PLHLG-V------K-KE-----
---------EDGEIGVFDAEKYFNGV----E-I-E-T-----------------PR--IA
T--------LDAN-----------------------------------------------
-------KLK-Y--------LKNQQ---------------------------------EN
-R--KCKV-QY---------GTPS---V-GS-E-SSL-NSQSALLQTT------------
----LK------NSTS-S------------NS------------R-K----NQ-------
----------VHRKS-L-LATL--GCK-CSCYDKNSVDVSD---H-A----G-EI-SFNK
S-----------------------------AVQGKTTSEKLFKH-------DQDASDHS-
------------------------------------------------------------
----------IKN-----KKTETRA-----TSELLMNK-DV------------------Y
LQKQEKVSP---------------------------------------------------
-------------YKMQL------QQ---------VD-----NPRKTLEVFGSP------
--I-L----DER-----C-KSI------------------SFDMRLKI------------
--PSWE-AA--------------SK------LEE-----------------QEI--DF--
-------STNCD-------DD---D--DDVG---SDASSDLFEIESFTGN----K--T-S
---------S---FL-SR----TTTS-H--------------------------------
-------------------V--ASGC-TSP--N-FY-APSEASIE-W-----SVVTAS-A
-------------VD-Y--SAVS-DH-EDQ-GSV-VTI----R-SP--IRTS--------
----------------FN-SLN-GKHK-I-NKEM---PR----RRP-------G-KLLG-
CNSQK---AVG-VAG-----D-AFTATN------------EKHGT-NAKM----------
-----LP--QMTRF-----------------KV-----------ESFGAR-N--------
----EQHGYGK-PPLR--RS--------------------------N------SPH-GAQ
LLYI--------------------------------------------------------
------------------------------------------------------------
--------------
>Lotus_japonicus|Lj2g3v1280010|PKS1
------------------------------------------------------------
---------------MVITA-T-PS----NSSL------------------HHLKT--FN
S------QN-N-NN---LLR---DA--------SFS-------SYL-N-NK-E-------
-------ET-F-----------------------------------ADSSHPF-------
------------------------------------------------------------
---------------------------------TRKD-PLHQG-V------K-KE-----
---------DDEEIGVFEAEKYFHGG----E-I-G-S-----------------PR--VA
I--------IGAS-----------------------------------------------
-------KYQ-H--------QKKEE--T-A---------------------------QET
-R--RYKV-LY---------GTPS---V-RS-E-SSL-NSQSALLPSV------------
----VN------N--S-S------------RN------------S-K----SK-------
----------AQRKS-F-LAGL--GCK-CYCSDKNSVDISD---HAA----G-EI-SFNK
A---ATYGA----------------------VHGKRTSKKLINT-------DADS-NHS-
------------------------------------------------------------
----------AKA-----TKPH---------AEIFINK-DV------------------Y
FQKPEK-------------------------------LPF----------STVNSS---S
G--NQP-------LKVQI----------------QVE-----KPRKSLEVFGSP------
--I-L----DNI-----S-KSV------------------SFDRRLSM------------
--PSWE------------------------------------------------------
-------SANSV-------GN-F-D--DDAA---SDASSDLFEIDSFTG-----K--S-N
---------P---FL-GK-----STS-N--------------------------------
-------------------I--ASGC-ASP-TT-CY-APSEASIA-W-----SVVTAS-A
-------------VD-F----------DDQ-RSV-ATI----R-SP--IRTS--------
---------------SLT-SSN-VKPK-A-GKEM---QR----RHS-------S-NLLG-
CKSQK---AVG-VAV-----D-AFTTC-------------EKPGS-TPQI--------RR
KS-EMFP--HVTKL--QGG--------A---KE-----------ENFGAK-HG-------
----QQHVYAK-------RT--------------------------P------SPRASSQ
LLYI--------------------------------------------------------
------------------------------------------------------------
--------------
>Glycine_max|GLYMA_01G046600|PKS1
------------------------------------------------------------
---------------MVILA-A-TS----NNKI------------------HQLQT--FN
S------QN-N-NY---HLR---DA--------SFS-------SYL-N-NK-K-------
-------EI-L-----------------------------------AESGHGY--VSS--
------------------------------------------------------------
----------------------------------RKE-PL--G-V------K-KE-----
---------DDGEIGVFEAEKYFNGE----E-M-E-S----------------PPR--IA
D--------NDAN-----------------------------------------------
-------KHL-P--------QKDEQ--T-V---------------------------LVT
-R--KYKV-QY---------GTPS---V-RS-E-SSL-NSQSALLQSA------------
----VR------N--S-S------------RN------------M-K----SK-------
----------LQRKS-F-LAGL--GCK-CYCSDKNSVDISD---H-T----G-EI-SFSK
N---AT--------------------------HGKTTSRNMFNA-------EPEA-NHS-
------------------------------------------------------------
----------FKM-----TKPN--------AAEISINK-DV------------------Y
FQRPEKLGV-------------------GLSKE-N-SLAL----------SAVNSI---S
G--NHL-------LKMQL------Q---------QVE-----KSRNSLEVFGSP------
--I-L----SIR-----N-KSL------------------SFDKRLAKT-----------
--SSWD-DA--------------PK------IE-------------------ET--DF--
-------SAKSG-------GN---Y--NDAD---SDASSDLFEIESLTG-----K--S-N
---------T---FL-GR-----STS-N--------------------------------
-------------------V--VSSC-ASP-TT-CY-APSEVSIE-W-----SVATAS-A
-------------LE-Y--SAMS-DY-DDQ-RSI-ATT----R-SP--IRTS--------
----------------IV-SSN-AKPK-V-IKEM---QR----RRP-------S-MLLG-
CKSQK---AVG-VAV-----N-AFTTY-------------EKTSS-NTNS--------RC
RS-DTFP--QVTE--------------T---KE-----------GSFGAR-H--------
----KQHAYAT-TPLQ--RS--------------------------L------SPH-PSQ
LLYI--------------------------------------------------------
------------------------------------------------------------
--------------
>Glycine_max|GLYMA_02G106800|PKS1
------------------------------------------------------------
---------------MVISA-A-TS---NNNNI------------------HQLQS--FN
S------QN-N-NY---HLR---DA--------SFS-------SYL-N-NK-E-------
-------EI-L-----------------------------------TESGHGY--VSS--
------------------------------------------------------------
----------------------------------RKD-PL--G-V------K-KE-----
---------DDGEIGVFEAEKYFNGE----E-I-G-S----------------PPR--VA
D--------NDAN-----------------------------------------------
-------KHR-P--------QKDEQ--T-A---------------------------LVT
-R--KYKV-QN---------GTPS---V-RS-E-SSL-NSQSALLQSA------------
----VR------N--S-S------------RN------------M-K----SK-------
----------LHRKS-F-LAGL--GCK-CYCSDKNSVDISD---H-A----G-EI-SFSK
N---SS--------------------------HGKTTSRNMFNA-------DPEA-NHS-
------------------------------------------------------------
----------VKV-----TRPH--------AAEISINK-DV------------------Y
FQRPEKLGV-------------------GLSKE-N-R-----------------------
---NNP-------AKMQL------Q---------QVE-----KSRNSLEVFGSP------
--I-L----SSR-----S-KSL------------------SFDKRLAKTS----------
-SSSWD-AA--------------PK------IE-------------------ET--DF--
-------SANSG-------GN---Y--NDAD---SDASSDLFEIESLTG-----K--S-N
---------SF--FL-GR-----SSS-N--------------------------------
-------------------V--VSSC-ASP-TT-CY-APSEVSIE-W-----SVATAS-A
-------------LE-Y--SAMS-DY-DDQ-RSI-GTT----R-SP--ITTS--------
----------------LV-SSN-GKPKVV-VKET---QR----RRP-------S-MLLG-
CKSQK---AVG-VAL-----D-AFTTY-------------EKTSS-NANS--------RR
RS-DTFP--QVTEF--KTET-------T---KE-----------GSFGAR-HN-------
----KQHAYAT-NPLQ--RS--------------------------L------SPH-PSQ
LLYI--------------------------------------------------------
------------------------------------------------------------
--------------
>Phaseolus_vulgaris|PHAVU_002G086000g|PKS1
------------------------------------------------------------
---------------MVILA-A-TS----NNNI------------------HQLQT--FN
S------QN-N-NY---HLR---DA--------SFS-------SYL-N-NK-E-------
-------EI-L-----------------------------------AESGHGL--ASN--
------------------------------------------------------------
----------------------------------RKE-PLHHG-A------K-KE-----
---------DDGEIGVFGAEKYFNGE----D-M-E-S----------------PPT--VA
N--------NDAN-----------------------------------------------
-------KNQ-P--------QKDEQ--T-A---------------------------LVT
-R--KNKV-QY---------GTQS---V-RS-E-SSL-NSQSALLQSA------------
----VR------N--S-S------------KN------------M-K----NK-------
----------LRRKS-F-LSSL--GCK-CYCSDSNSVDISD---H-A----G-EI-NFNK
N--------------------------------GKATSRNIFNA-------DPEA-NHL-
------------------------------------------------------------
----------VKM-----TKPH--------AAEILINK-DA------------------Y
FQRPEKLGQ-------------------GLSRE-K-SLAL----------SAVTSS---S
G--NTL-------VKMQI----------------QVE-----KPRNSLEVFGSP------
--I-L----DSR-----S-KSL------------------SFDRRLAK------------
--PSWE-AA--------------PK------IE-------------------ET--DF--
-------SANSG-------GN---Y--NDAE---SDASSDLFEIESLTG-----K--S-N
---------S---LL-AR-----LTS-N--------------------------------
-------------------I--VSSC-ASP-TT-CY-APSEASIE-W-----SVATAS-A
-------------LE-Y--SAMS-DY-DDQ-RST-ATT----R-SP--IRTS--------
----------------LV-SSN-AKPK-V-IKEM---QR----RRP-------S-ILLG-
CKSQK---AVG-VAG-----D-AFTAY-------------EKPSS-NTQI--------RR
RS-DTYP--QVTDF--KIE--------T---KD-----------GSFGPR-H--------
----KQHAYAT-PPLQ--RS--------------------------L------SPH-PSQ
LLYI--------------------------------------------------------
------------------------------------------------------------
--------------
>Phaseolus_angularis|LR48_Vigan06g105400|PKS1
------------------------------------------------------------
---------------MVISE-V-SS--------------------------HQLQT--FN
S------QN-N-IY---HLR---DA--------SFS-------SYL-N-SK-E-------
-------EI-L-----------------------------------SESGHGF--ASN--
------------------------------------------------------------
----------------------------------RKE-TLHHG-V------K-KE-----
---------DDGEIGVFGAEKYFNGE----N-M-E-S----------------PQR--VA
N--------NDAN-----------------------------------------------
-------KNQ-P--------QKDEQ--T-A---------------------------LVT
-R--KNKV-QY---------GTPS---V-RS-E-SSL-NSQSALLQSG------------
----VR------N--S-S------------KN------------M-K----NK-------
----------LRRKS-F-LASL--GCK-CYCSDSNSVDISD---H-A----G-EI-NCNK
D---AS--------------------------NGKTTSRNIFNA-------DPEG-SHL-
------------------------------------------------------------
----------VKM-----TKPH--------EAEILISK-DA------------------Y
FQRPEKVAQ-------------------GLSRE-K-SLSL----------SSVTSS---S
G--NQL-------VKLQL----------------QVE-----KPRNSLEVFGSP------
--I-L----DSR-----S-KSL------------------SFDRRLAK------------
--TSWE-AA--------------PK------IE-------------------ET--DF--
-------SENSG-------GN---Y--NDAE---SDASSDLFEIESLTG-----K--S-N
---------S---FL-AR-----STS-N--------------------------------
-------------------I--VSSC-ASP-TT-CY-APSEASIE-W-----SVATAS-A
-------------LE-Y--STMS-DY-DDQ-RSI-ATT----R-SP--IRTS--------
----------------LV-SSN-AKPK-V-IKEM---QR----RRP-------S-ILLG-
CKSQK---AVG-VAG-----D-AFTAY-------------DKPSS-NTQI--------RR
RS-DTYP--QVTEF--KTE--------T---KE-----------GIFGPR-H--------
----KQHAYAT-PPLQ--RS--------------------------L------SPH-PSQ
LLYI--------------------------------------------------------
------------------------------------------------------------
--------------
>Lupinus_angustifolius|TanjilG_14296|PKS1
------------------------------------------------------------
---------------MFSTT---------NNTL------------------HKLQT--LN
S------EK---NH---HYP---ET--------IFS-------PYL-N-SN-N-------
-------EV-F-KR-----LGE-----------------------SRPKLSTL--MTN--
------------------------------------------------------------
----------------------------------KKS----------------PH-----
---------HNGEIGVFGAEKYFNEEV-------N-T-----------------PK----
----------GSN-----------------------------------------------
---------------------KAQQ--I-A---------------------------LET
-M--NYKS-QY---------GTPS---I-GS-E-STTNNSQSALLQ--------------
-----R------N--S-Q------------RN------------M-K----NK-------
----------VHAKS-F-LAGV--GLK-CSCSDKDSVDINS---R-SS---D-EI-SFNK
T---DTYGI----------------------VHGKTTPRKIFNV-------GLDA-NHS-
------------------------------------------------------------
----------VKI-----NKPL---------PNLLINK-DL------------------N
LQKPEKLEI------------------VGMKRE-N-SFAF----------SNKNFG---L
RNNNHQ-------VKVQL------QLEQ------EEE-----MARKSLEVFGSP------
--I-F----PSR-----D-IAT--------------------------------------
-------AA--------------TK------FE-------------------EI--DF--
-------PRNSD-------SN-Y-I--YDAA---SDASSDLFEIESFKE-----K--P-N
---------S---FL-ER-----QAS-Y--------------------------------
-------------------V--AS----SP-KS-CY-APSEASIE-W-----SVVTAS-A
-------------------AVIS-DCDEDQ-MSQ-GTI----R-SP--VKIS--------
----------------LSSSSN-GKSA-K-SKRD---MK----KSP-------S-MLLGS
CKSQK---AVR-VAGV----E-SFITY-------------EKPSS-TSSQV-------QP
HR-NNIS--HVPRF--PAE--------K---KL-----------GNFGAR-HG-------
----QKHAY------------------------------------------------ASK
LLYI--------------------------------------------------------
------------------------------------------------------------
--------------
>Manihot_esculenta|cassava4.1_023142m|PKS1
------------------------------------------------------------
-------------------------------------------------------S--PN
L------TN-I-DR---NLH---DV--------SFS-------SFL-S-NS-D-------
-------DT-FVRK-----LAE-----------------------SNRNVSAQ-------
------------------------------------------------------------
---------------------------------DVEE-HHYLG--------I-KK-----
---------KDGEIGIFDAEKYCNGCM---D-E-D-S-----------------PR--LT
S--------IIPK-----------------------------------------------
-------HLQ-P--------KKDEQ--L-ND-------------------------HMVP
-M--KPNV-HL---------ETPS---I-NS-E-FTW-NSQIALLQSI------------
----QR------K--T-S------------EA------------K-T----NK-------
----V---HGKIGKN-F-LAVL--GCK-CSCSDKDSIDVDDDDEH-I----G-EI-SFKR
S---SNAPM----------------------LQGKVISEE-------------FT-KDS-
------------------------------------------------------------
----------LDL----DDKPP--------SGSWVEEE-DI------------------N
CQNMEKLGI-------------------RMKKE-T-YFK---------------------
-----------------------------------EV-----KQRKLSEVFGSP------
--V-H----DKR-----S-KSF------------------RIGWKLSM------------
--FSWK-EV--------------PR------ME-------------------EI--NY--
-------SAISG-------GV---Y--NDNE---SDASSDLFEIESHIG-----K--F-T
---------Q---FL-AR-----QGS-N--------------------------------
-------------------A--TSDC-PSP-TT-GY-ALSEASIK-W-----SVVTAS-T
-------------AD-F--SVMS-DY-EEL-KPP-ITL----P-NP--IKTF--------
----------------HT-TVN-AKFE-T-SKET---PR----HRS-------S-ISFG-
CNSYK---AIR-VAG-----D-AYKTK---------------------------------
---FSWI-----------------------------------------------------
------------------------------------------------------------
------------------------------------------------------------
------------------------------------------------------------
--------------
>Manihot_esculenta|cassava4.1_006330m|PKS1
------------------------------------------------------------
---------------MATLT-S---------------------------------V--AS
L------TN-S-RG---NLH---DV--------SFP-------SFL-S-NS-D-------
-------DT-FVRK-----LAE-----------------------SNRNISAQ-------
------------------------------------------------------------
---------------------------------DVEE-HHYLG--------N-KK-----
---------EDGEIGIFGAEKYFNGCM---D-E-D-S-----------------PR--LT
S--------IIPK-----------------------------------------------
-------HLQ-P--------KKDEQ--L-ND-------------------------HTVP
-M--KPNI-HP---------ETPS---I-NS-E-STW-NSQSALLQSV------------
----QR------K--N-S------------EA------------K-T----NK-------
----A---HGKIGKN-F-LADF--------------IDVDDDDEH-I----G-EI-SFKR
S---SNAPM----------------------LQGKAISEE-------------FT-KGS-
------------------------------------------------------------
----------LDL----DDKLR--------SGSPVEEE-DI------------------N
CQNLEKLGI-------------------GMKKE-T-CFSF----------PTSNSE---A
G--NLS-------NKFIF--------RQ------EEV-----KQRKSLEVFGSP------
--V-H----DKR-----S-KSF------------------RIGRKLSM------------
--FSWE-EA--------------PR------ME-------------------EI--DY--
-------SATSG-------GV---Y--NDNE---SDASSDLFEIESHTG-----K--F-T
---------Q---LL-AR-----QGS-N--------------------------------
-------------------A--TSDC-PSP-TT-GY-APSEASIE-W-----SVVTAS-A
-------------AD-F--SVIS-DY-EEL-RPP-TTL----P-SP--IKTF--------
----------------LT-TVN-AKPE-T-SKET---PR----RRS-------S-ISFG-
CNSHK---AVR-VAG-----D-AYKTN-------------DKV-F-DPLV--------RR
LS-DSYM--PLTRL--HSE--------S---KL-----------MDSDPR-Q--------
----RKHALSS-HLLP--GS--------------------------H------PSQ-SFR
PSHIQQS-----------------------------------------------------
------------------------------------------------------------
--------------
>Manihot_esculenta|cassava4.1_022412m|PKS1
------------------------------------------------------------
---------------MATLT-S-VA------SL--------------------THA--LS
L------DS-S-RR---NLR---DV--------SFS-------SFL-N-NS-E-------
-------EI-VVRK-----LAE-----------------------SNQNVS---------
------------------------------------------------------------
-----------------------------------------------------SQ-----
---------EDEEIGVFGAEKYFNGGI---D-E-D-S-----------------PR--IS
RT-------VIPR-----------------------------------------------
-------KYHLP-------PKKDAQ--L-ND-------------------------HMVP
-I--KPSV-HP---------ATPS---V-HS-E-SSS-NSQSALLRSV------------
----HR------R--T-L------------QT------------K-T----NK-------
----V---RGKIGKN-I-FAAL--GCK-CSCSDKDSIDVDD--EH-V----G-EI-SFKK
S---TNAAM----------------------LQGKAITEEE------------CI-KAG-
------------------------------------------------------------
----------LDL----DHKPR--------SRS--------------------------Q
LEGLEKLGT-------------------GMNKE-N-SFRY----------PTSNSE---A
G--NLP-------KKLQL--------QQ------ESI-----KPRKSLEVFGSP------
--V-H----GRR-----S-QSF------------------RIERRLSM------------
--LSWD-AAA-------------PR------ME-------------------EI--DY--
-------SATSG-------GV---Y--NDND---SDASSDLFEIESLTG-----K--V-T
---------P---FL-TR-----QGS-DD-------------------------------
-------------------V--TSGC-LTP-TT-CY-APSEASIE-W-----SVVTAS-A
-------------AD-F--SVMS-DL-EEL-KPP-TTAS---S-SP--IKAF--------
----------------LN-SAN-AKSG-I-GKDS--PRR----RRS-------S-ILLG-
CNSHQ---AVS-VAG-----D-AYKTN-------------DNASF-DSRT--------RR
TS-GFYE--PVTRF--QAE--------T---KP-----------MGFHPR-Q--------
----RQHVLST-------HL--------------------------Q----------SFH
SSYTQ-------------------------------------------------------
------------------------------------------------------------
--------------
>Vitis_vinifera|CBI31966|PKS1
------------------------------------------------------------
---------------MVTLT-S-GC---------------------------------NN
F------SH-S-DN---HLR---DV--------SFS-------SYV-N-GT-D-------
-------EP-FVLK-----LAE-----------------------SNGSLSTI--TTS--
------------------------------------------------------------
----------------------------------PQE-RLYLG-R------K-KA-----
---------EDGEIGVFGAEKYFNGGM---D-E-G-K-----------------PS--IA
N-----------------------------------------------------------
-------KIR-G--------MNETP-----------------------------------
----RLANKNG---------GTNEENFM-RS-E-SSW-DSQSALLTSV------------
----LR------N--P-P------------RN------------K-T----KM-------
----------TPGKS-L-LASL--CCK-CSCSDKNSVETDE---Y-V----G-EN-----
------------------------------------------------------------
------------------------------------------------------------
------------------------------------------------------------
----------------------------RSNKE-N-CFTL----------PVAKSG---A
G--NLA-------VKLQL-------GEG------EGR-----KPRKSLEIFGSP------
--I-L----QKG-----H-KSL------------------SLERRLTM------------
--LSWE-AT--------------PR------VE-------------------EP------
-------------------GI---N--NDTE---SDASSDLFEIESLSS-----R--V-A
---------P---FL-AR-----QES-D--------------------------------
-------------------G--MSGC-ITP-TT-CY-APSEASIE-W-----SVVTAS-V
-------------AD-Y--SVMS-D-----------------------------------
------------------------------------------------------------
------------IAG-----D-AYMTN-------------DKAIS-DPRG--------RP
RS-SAFVPMPTTRF--EAE--------T---TL-----------TGFGSG----------
------------SSFS--RS--------------------------H------SQH-ASH
LLYI--------------------------------------------------------
------------------------------------------------------------
--------------
>XP_028087468.1|Camellia_sinensis|PKS1
------------------------------------------------------------
-------------MAMFTLT-S-AC---TNNNI--------------------SQA--LS
L------NN---DN---RFR---DA--------SFS-------SYL-N-CS-D-------
-------ET-CMRK-----LAE-----------------------SSQNLNSI--ITAI-
------------------------------------------------------------
----------------------------------PHE-HLHL--R------R-KV-----
---------EDGEIGVFGAEKYFNGGM---D-E-E-S-----------------PR--IA
S--------NGAI-----------------------------------------------
-------NYR-H-------VKKDEP--V-D------------------------------
----KQRI-QL---------ETPS---T-HS-D-SSW-NSQSGLLQSV------------
----VR------N--P-P------------KN------------K-A----SK-------
----------RQGKS-L-LASL--GCN-CACNDKSSIDIDD---H-V----V-ES-NTKR
S--------------------------------GKAVDLA-------------RA-NKSW
------------------------------------------------------LNPS--
----------VKE--------------------------EM------------------P
CTKIDDAGI-------------------GLSRE-D-CFSF----------PILNSK----
-----P-------VKVHL------QEEE------DDD-----KERKSLEVFGSP------
--V-L----QKK-----K-KAF------------------SLERRLTM------------
-LTTWD-TN--------------AR------ME-------------------EL--EI--
-------PASCD-------GT-Y-N--DDIE---SDASSDLFEIESFTN-----N--S-N
---------P---FL-DR-----QAS-D--------------------------------
-------------------G--MSSSFVIP-TT-CY-APSEASIE-W-----SVVTAS-A
-------------AD-F--SVVS-DC-EDP-ISS-AAA----T-KK--ARKM--------
-------------------VPN-AKAG-V-DGER---EK----RLT-------G-ILLG-
CKSQK---AVR-IAR-----D-AYITN-------------GKAVP-DPRR--------CH
RT-DSFA--PVTRF--QAL--------N--------------------------------
------------------------------------------------------------
------------------------------------------------------------
------------------------------------------------------------
--------------
>Theobroma_cacao|EOY01944|PKS1
MWMVWTWLAEMNVVLIVGHGFQFVCLFSGFGIFEGINPRLPETRRKLYFVSSLFNILLLV
PANILSEVSGAPSMAMLTLK-S-TY----NTNL--------------------SQT--VA
L------EK-N-NG---SPC---DA--------SFS-------TFL-S-GA-E-------
-------EN-YVRKQ----LSE-----------------------SGRDLGPK--ISN--
------------------------------------------------------------
----------------------------------QGD-HHYSG-R------K-KE-----
---------EDGEIGVFGAEKYFNGGI---D-A-D-S-----------------PR--LT
K--------IDAM-----------------------------------------------
-------KLE---------CVKREG--V-N---------------------------LEP
-I--KPVI-HQ---------GIPS---V-RS-E-SSW-NSQSALLQIV------------
----TR------N--P-P------------RP------------K-A----NK-------
----------VNGKT-F-LSGLV-ACK-CYCSDRDSVDIEE---Q-V----G-EI-SFKR
T---ANGGV----------------------VQGRQNKAA-------------AS-KAS-
------------------------------------------------------------
----------LEV-----NKPP--------AE----------------------------
----------------------------PWIKE-D-LFTF----------PTMNST---V
G--IQP-------VNVPL------Q-GE------VDE-----IGRKSLEVFGSP------
--V-L----GRR-----N-KPL------------------NLGRRLKM------------
--LSWD-SN--------------PK------AE-------------------ET--E---
---------NPK-------GN---Y--NDTE---SDASSDLFEIESLTG-----K--A-Y
---------P---FL-AR-----QAS-E--------------------------------
-------------------A--ASGC-VTP-TT-CY-APSEVSIE-W-----SVVTAS-A
-------------AD-F--SGMS-DY-EEL-RPSTTTL----P-SP--IKTF--------
----------------ST-TID-AKTK-S-DKEF---QR----RRS-------G-GLLG-
CNSQK---AVK-VAE-----D-AYKTN-------------DKAGF-EPRM--------RR
VS-DSYT--PATRF--RAE--------T---QL-----------AGFEPI-Q--------
----TPRILAT-RSLP--HP--------------------------H-----SSPR-ASP
LLYIQ-------------------------------------------------------
------------------------------------------------------------
--------------
>Gossypium_arboreum|LOC108455995|PKS1
------------------------------------------------------------
-------------MAMVTLT-S-NY----NTNL--------------------SQT--LS
F------EE-K-NS---SLR---DV--------SFS-------TFF-D-GA-D-------
-------EN-YERE-----LSA-----------------------SNRELSSK--TTNT-
------------------------------------------------------------
---------------------------------NQDE-HHYLG-L------K-K------
---------EDGEIGVFGAEKYFNGGI---D-L-E-S-----------------PR--IN
K--------IHAK-----------------------------------------------
-------TLE---------CVKDGR--V-S---------------------------IEP
-V--KPVI-YQ---------GTPS---V-RS-E-SSW-NSRSALLRST------------
----MR------N--P-P------------GK------------K-P----PK-------
----------VNGKS-F-LSGLA-GCK-CYCSGRNSVEIEE--AQ-V----G-EI-SFKR
P--AANGEG----------------------LQGKPNKTA-------------SS-KAS-
------------------------------------------------------------
----------LEV-----NKPV--------AE----------------------------
----------------------------PWTKE-D-IFSF----------PTMNSN---M
G--IRP-------VKVSL------Q-GD------VDE-----IGRKSLEVFGSP------
--A-L----GRR-----N-KSL------------------NIERRLQM------------
--FSLD-SN--------------PK------AE-------------------KI--E---
---------NPK-------GN---Y--NDTE---SDASSDLFEIESLTG-----K--V-N
---------P---FL-VK-----QIS-D--------------------------------
-------------------A--ASGC-ATP-TT-CY-APSEASIE-W-----SVVTAS-A
-------------AD-F--SVMS-DY-EEL-RPP-VTF----P-SP--MRTY--------
----------------PT-P---TKTK-G-SK-----NK----GRS-------S-GLLG-
CNSQK---AVE-VAG-----D-THKTK-------------DKAGF-DPRM--------RS
VS-DSYI--PATRF--GAG--------T---KL----------AAAFQPT----------
----------------------------------------------H------SAG-ASH
LLFIQ-------------------------------------------------------
------------------------------------------------------------
--------------
>Gossypium_hirsutum|Gh_A03G0872|PKS1
------------------------------------------------------------
-------------MAMVTLT-S-NY----NTNL--------------------SQT--LS
F------EE-K-NS---SLR---DV--------SFS-------TFF-D-GA-D-------
-------EN-YERE-----LSA-----------------------SNRELSSK--TTNT-
------------------------------------------------------------
---------------------------------NQDE-HHYLG-L------K-K------
---------EDGEIGVFGAEKYFNGGI---D-L-E-S-----------------PR--IN
K--------IHAK-----------------------------------------------
-------TLE---------CVKDGR--V-S---------------------------IEP
-V--KPVI-YQ---------GTPS---V-RS-E-SSW-NSRSALLRST------------
----MR------N--P-P------------GK------------K-P----PK-------
----------VNGKS-F-LSGLA-GCK-CYCSGRNSVEIEE--AQ-V----G-EI-SFKR
P--AANGEG----------------------LQGKPNKTA-------------SS-KAS-
------------------------------------------------------------
----------LEV-----NKPV--------AE----------------------------
----------------------------PWTKE-D-IFSF----------PTMNSN---K
G--IRP-------VKVSL------Q-GD------VDE-----IGRKSLEVFGSP------
--A-L----GRR-----N-KSL------------------NIERRLQM------------
--FSLD-SN--------------PK------AE-------------------KI--E---
---------NPK-------GN---Y--NDTE---SDASSDLFEIESLTG-----K--V-N
---------P---FL-VK-----QIS-D--------------------------------
-------------------A--ASGC-ATP-TT-CY-APSEASIE-W-----SVVTAS-A
-------------AD-F--SVMS-DY-EEL-RPP-VTF----P-SP--MRTY--------
----------------PT-P---TKTK-G-SK-----NK----GRS-------S-GLLG-
CNSQK---AVE-VAG-----D-TQKTN-------------DKAGF-DPRM--------RS
VS-DSYI--PATRF--GAG--------T---KL----------AAAFQPT----------
----------------------------------------------H------SAG-ASH
LLFIQ-------------------------------------------------------
------------------------------------------------------------
--------------
>Gossypium_hirsutum|Gh_D02G1256|PKS1
------------------------------------------------------------
-------------MAMVTLT-S-NY----NTNL--------------------SQT--LS
F------EE-K-NS---SLR---DV--------SFS-------TFF-D-DA-E-------
-------EN-YVRK-----LSA-----------------------SNRELSSK--TTNT-
------------------------------------------------------------
---------------------------------KQDE-HHYLG-L------K-KE-----
---------DDGEIGVFGAEKYFNGGI---D-L-E-S-----------------PR--II
K--------IHAK-----------------------------------------------
-------TLE---------CVKDGR--V-S---------------------------IEP
-V--KPVI-YQ---------GTPS---V-RS-E-SSW-NSRSALLRST------------
----MR------N--P-P------------AK------------K-P----PK-------
----------VNGKS-F-LSGLA-GCK-FYCSGRNSVDIEE--AQ-V----G-EI-SFKR
P--AANGEG----------------------LQGKPNKTA-------------SS-KAS-
------------------------------------------------------------
----------LEV-----NKPV--------AE----------------------------
----------------------------PWTKE-D-IFSF----------PTMNST---L
G--IRP-------VEVSL------K-GD------VDE-----IGRKSLEVFGSP------
--A-L----GKR-----N-KSL------------------NIERRLQM------------
--FSLD-SN--------------PK------AE-------------------KI--E---
---------NPK-------GN---Y--NDTE---SDASSDLFEIESLTG-----K--V-N
---------P---FL-VK-----QIS-D--------------------------------
-------------------A--ASGC-ATP-TT-CY-APSEASIE-W-----SVVTAS-A
-------------AD-F--SVMS-DY-EEL-RPP-VTF----P-SP--MRTY--------
----------------PA-T---TKTK-G-SK-----NK----GRS-------S-GLLG-
CNSQK---AVE-VAG-----D-TQKTN-------------DKAGF-DPRM--------RS
VS-DSYI--PATRF--GAG--------T---KL----------AAAFQPT----------
----------------------------------------------H------TAG-ASR
LLFIQ-------------------------------------------------------
------------------------------------------------------------
--------------
>Gossypium_raimondii|B456_005G141100|PKS1
------------------------------------------------------------
-------------MAMVTLT-S-NY----NTNL--------------------SQT--LS
F------EG-K-NS---SLR---DV--------SFS-------TFF-D-DA-E-------
-------EN-YIRK-----LSA-----------------------SNRELSSK--TTNT-
------------------------------------------------------------
---------------------------------KQDE-HHYLG-L------K-KE-----
---------DDGEIGVFGAEKYFNGGI---D-L-E-S-----------------PR--IT
K--------IHAK-----------------------------------------------
-------TLE---------CVKDGR--V-S---------------------------IEP
-V--KPVI-YQ---------GTPS---V-RS-E-SSW-NSRSALLRST------------
----MR------N--P-P------------AK------------K-P----PK-------
----------VNGKS-F-LSGLA-GCK-CYCSGRNSVDIEE--AQ-V----G-EI-SFKR
P--AANGEG----------------------LQGKPNKTA-------------SS-KAS-
------------------------------------------------------------
----------LEV-----NKPV--------AE----------------------------
----------------------------PWTKE-D-IFSF----------PTMNST---M
G--IRP-------VEVSL------Q-GD------VDE-----IGRKSLEVFGSP------
--A-L----GKR-----N-KSL------------------NIERRLQM------------
--FSLD-SN--------------PK------AE-------------------KI--E---
---------NTK-------GN---Y--NDTE---SDASSDLFEIESLTG-----K--V-N
---------P---FL-VK-----QTS-D--------------------------------
-------------------A--ASGC-ATP-TT-CY-APSEASIE-W-----SVVTAS-A
-------------AD-F--SVMS-DY-EEL-RPP-VTF----P-SP--MRTY--------
----------------PT-T---TKTK-G-SK-----NK----GRS-------S-GLLG-
CNSQK---AVE-VAG-----D-TQKTN-------------DKAGF-DPRM--------RS
VS-DSYI--PATRF--GAG--------T---KL----------AAAFQPT----------
----------------------------------------------H------TAG-ASR
LLFIQ-------------------------------------------------------
------------------------------------------------------------
--------------
>Gossypium_arboreum|LOC108466012|PKS1
------------------------------------------------------------
---------------MVTFT-S-NH----NTNL--------------------SQT--FP
F------DK-T-NG----------------------------------------------
------------------------------------------------------------
------------------------------------------------------------
----------------------------------------YTM-K------K-KE-----
---------EDGEIGVFGAEKYFNGAI---D-A-A-AGGG--------------PR--PT
K--------LIPK-----------------------------------------------
-------NLE-Y-------CTNQEV--ITN---------------------------PEP
-M--KPLI------------HAPS---I-RS-E-SSW-SSQNPLLHTV------------
----IQ------N--P-P------------QQ------------K-P----SK-------
---------SITAKS-F-LSCLP-ACK-CYCFDRSSIDIE------V----G-EI-SFKR
P----NGEV---------------------ILQSKQKKTA--------------------
------------------------------------------------------------
------------------------------------------------------------
----------------------------AGIKE-D-LFTF----------PTMNPA---V
G--IRP-------VRVPL------Q-GD------VDE-----IGRKSLEVFGSP------
--V-LG--IGRQ-----N-KSL------------------NLERRLKM------------
--LSWD-HHAI------------PK------VE-------------------ET--E---
---------NSK-------AN---C--NDTE---SDASSDLFEIESLTG-----K--P-N
------------------------------------------------------------
-----------------------------------Y-APSEASIE-W-----SVVTAS-A
-------------AD-F--SAMS-DY-EEG-RPS-MTL----P-SP--IKTF--------
----------------YT-----NTTK-I-NK-----ER----PRS-------G-GLLG-
CNSSK---TVK-IAR-----D-AHKTN-------------QKADL-DSRM--------RR
VS-DSYM--PVTRF--RAE--------T---KLE---------AGAFEPP-R--------
----TPQILPT-RSLPVPHS--------------------------H------SPQQASH
LLYIQ-------------------------------------------------------
------------------------------------------------------------
--------------
>Gossypium_hirsutum|Gh_A13G0651|PKS1
------------------------------------------------------------
------------------------------------------------------------
------------------------------------------------------------
------------------------------------------------------------
------------------------------------------------------------
------------------------------------------M-K------K-KE-----
---------EDGEIGVFGAEKYFNGAI---D-A-A-AGGG--------------PR--PT
K--------LIPK-----------------------------------------------
-------NLE-Y-------CTNQEV--ITN---------------------------PEP
-M--KPLI------------HAPS---I-RS-E-SSW-SSQNPLLHTV------------
----IQ------N--P-P------------QQ------------K-P----ST-------
---------SITAKS-F-LSCLP-ACK-CYCFDRSSIDIE------V----G-EI-SFKR
P----NGEV---------------------ILQSKQKKTA--------------------
------------------------------------------------------------
------------------------------------------------------------
----------------------------AGIKE-D-LFTF----------PTMNPA---V
G--IRP-------VRVPL------Q-GD------VDE-----IGRKSLEVFWSP------
--V-LG--IGRR-----N-KSL------------------NLERRLKM------------
--LSWD-HHAI------------PK------VE-------------------ET--E---
---------NSK-------AN---C--NDTE---SDASSDLFEIESLTG-----K--P-N
------------------------------------------------------------
-----------------------------------Y-APSEASIE-W-----SVVTAS-A
-------------AD-F--SAMS-DY-EEG-RPS-MTL----P-SP--IKTF--------
----------------YT-----NTTK-I-NK-----ER----PRS-------G-GLLG-
CNSSK---TIK-IAR-----D-AHKTN-------------QKADL-DSRM--------RR
VS-DSYL--PVTRF--RAE--------T---KLE---------AGAFEPP-R--------
----TPQILPT-RSLPVPHS--------------------------H------SPQQASH
LLYIQ-------------------------------------------------------
------------------------------------------------------------
--------------
>Gossypium_hirsutum|Gh_A13G0652|PKS1
------------------------------------------------------------
------------------------------------------------------------
------------------------------------------------------------
------------------------------------------------------------
------------------------------------------------------------
------------------------------------------M-K------K-KE-----
---------EDGEIGVFGAEKYFNGAI---D-A-A-AGGG--------------PR--PT
K--------LIPK-----------------------------------------------
-------NLE-Y-------CTNQEV--ITN---------------------------PEP
-M--KPLI------------HAPS---I-RS-E-SSW-SSQNPLLHTV------------
----IQ------N--P-P------------QQ------------K-P----ST-------
---------SITAKS-F-LSCLP-ACK-CYCFDRSSIDIE------V----G-EI-SFKR
P----NGEV---------------------ILQSKQKKTA--------------------
------------------------------------------------------------
------------------------------------------------------------
----------------------------AGIKE-D-LFTF----------PTMNPA---V
G--IRP-------VRVPL------Q-GD------VDE-----IGRKSLEVFWSP------
--V-LG--IGRR-----N-KSL------------------NLERRLKM------------
--LSWD-HHAI------------PK------VE-------------------ET--E---
---------NSK-------AN---C--NDTE---SDASSDLFEIESLTG-----K--P-N
------------------------------------------------------------
-----------------------------------Y-APSEASIE-W-----SVVTAS-A
-------------AD-F--SAMS-DY-EEG-RPS-MTL----P-SP--IKTF--------
----------------YT-----NTTK-I-NK-----ER----PRS-------G-GLLG-
CNSSK---TIK-IAR-----D-AHKTN-------------QKADL-DSRM--------RR
VS-DSYL--PVTRF--RAE--------T---KLE---------AGAFEPP-R--------
----TPQILPT-RSLPVPHS--------------------------H------SPQQASH
LLYIQ-------------------------------------------------------
------------------------------------------------------------
--------------
>Gossypium_hirsutum|Gh_D13G2533|PKS1
------------------------------------------------------------
-------------MAMVTFT-S-NH----NTNL--------------------SQT--LP
F------DK-T-NG----------------------------------------------
------------------------------------------------------------
------------------------------------------------------------
----------------------------------------YPV-K------K-KE-----
---------EDGEIGVFGAEKYFNGAI---D-A-A-AGGG--------------PR--PT
K--------LIPK-----------------------------------------------
-------NLE-S-------CTKQEV--ITN---------------------------PEP
-M--KPLF------------HAPS---I-RS-E-SSW-NSQNPLLHTV------------
----IQ------N--P-P------------QQ------------K-P----SK-------
---------SITAKS-F-LSCLP-ACK-CYCFDRSSIDIE------V----G-EI-SFKR
P----NGEV---------------------ILQSKQKKTA--------------------
------------------------------------------------------------
------------------------------------------------------------
----------------------------AGIKE-D-LFTF----------PTMNPA---V
G--IRP-------VSVPL------Q-GD------VDE-----FGRKSLEVFGSP------
--V-LG--IGRR-----N-KSL------------------NLERRLKM------------
--LSWD-HHAI------------PK------VE-------------------ET--E---
---------NSK-------AN---C--NDTE---SDASSDLFEIESLTG-----K--P-N
------------------------------------------------------------
-----------------------------------Y-APSEASIE-W-----SVVTAS-A
-------------AD-F--SAMS-DY-EEG-RPS-LTL----P-SP--VKTF--------
----------------YI---N-NTTK-I-NK-----ER----PRS-------G-GLLG-
CNSSK---TVK-IAR-----D-AHKTD-------------QKAGL-DSRM--------RR
VS-DSYM--PVTRF--RAE--------T---KLG---------DGAFEPT-R--------
----TPQILPT-RSLPVPHS--------------------------H------SPRHASH
LLYIQ-------------------------------------------------------
------------------------------------------------------------
--------------
>Gossypium_raimondii|B456_013G084800|PKS1
------------------------------------------------------------
-------------MAMVTFT-S-NH----NTNL--------------------SQT--LP
F------DK-T-NG----------------------------------------------
------------------------------------------------------------
------------------------------------------------------------
----------------------------------------YPV-K------K-KE-----
---------EDGEIGVFGAEKYFNGAI---D-A-A-AGGG--------------PR--PT
K--------LIPK-----------------------------------------------
-------NLE-S-------CTKQEV--ITN---------------------------PEP
-M--KPLF------------HAPS---I-RS-E-SSW-NSQNPLLHTV------------
----IQ------N--P-P------------QQ------------K-P----SK-------
---------SITAKS-F-LSCLP-ACK-CYCFDRSSIDIE------V----G-EI-SFKR
P----NGEV---------------------ILQSKQKKTA--------------------
------------------------------------------------------------
------------------------------------------------------------
----------------------------AGIKE-D-LFTF----------PTMNPA---V
G--IRP-------VSVPL------Q-GD------VDE-----FGRKSLEVFGSP------
--V-LG--IGRR-----N-KSL------------------NLERRLKM------------
--LSWD-HHAI------------PK------VE-------------------ET--E---
---------NSK-------AN---C--NDTE---SDASSDLFEIESLTG-----K--P-N
------------------------------------------------------------
-----------------------------------Y-APSEASIE-W-----SVVTAS-A
-------------AD-F--SAMS-DY-EEG-RPS-LTL----P-SP--IKTF--------
----------------YI---N-NTTK-I-NK-----ER----PRS-------G-GLLG-
CNSSK---TVK-IAR-----D-AHKTD-------------QKAGL-DSRM--------RR
VS-DSYM--PVTRF--RAE--------T---KLE---------AGAFEPT-R--------
----TPQILPT-RSLPVPHS--------------------------H------SPQQASH
LLYIQ-------------------------------------------------------
------------------------------------------------------------
--------------
>Corchorus_capsularis|CCACVL1_13934|PKS1
------------------------------------------------------------
-------------MSLVTLT-STTY----NTNL--------------------SQK--LP
F---------------------------------------------------E-------
-------EN-HVRKV----LSE-----------------------SGRELMNQ--IMSA-
------------------------------------------------------------
---------------------------------QDDE-HHYSG-R------K-KE-----
---------EDGEIGVFGAERYFNGGI---D-H-V-HVHS------------PSPR--LA
RN------IIEAK-----------------------------------------------
-------KLE---------FVKD-----------------------------------EA
-I--KPVI-HQ---------GTPS---V-RS-E-SSW-NSQKALLQSV------------
----LR------N--S-P------------RP------------K-P----HN-------
--------KAGNGKS-F-FSGLD-FCR-CYCSDRNSLDIEE--VQ-V----G-EI-SFKR
P--P-NG------------------------------KPA-------------IS-KGS-
------------------------------------------------------------
----------VDV-----KKPA--------AAT---------------------------
---------------------------EPWIKE-D-IFTF----------PTTSPS---V
GS-IRP-------VKIPL------QGGD------VDE-----IGRKSLEVFGSP------
--V-IG---GRR-----N-KSL------------------NLERKLKM------------
--LSWD-KS--------------NK------TP-------------------KA--T---
---------TEE-------IT---D--HNSD---SDASSDLFEIESLTGGKSNNN--N-N
---------P---FL-AR-----QAS-DA-------------------------------
-------------------A--ASGC-VTP-TT-CY-APSEASIE-W-----SVVTAS-A
-------------ADHF--SVMS-DY-DER-RPSTTTI----P-SP--IKTF--------
----------------SM-TTS-KNNS-N-KEIH---QR----RRS-------G-GLLG-
CTSQK---AVE-VAG-----DHEYKMN------------ENKASF-DPRM--------RR
VS-DSYI--PATRF--RPE--------I---KL-----------ADFEQA-Q--------
----TPRILA------------------------------------H------SPQ-SSH
ILYIQ-------------------------------------------------------
------------------------------------------------------------
--------------
>Prunus_persica|EMJ28355|PKS1
------------------------------------------------------------
---------------M--------------------------------------------
------------------------------------------------------------
------------------------------------------------------------
------------------------------------------------------------
------------------------------------------------------------
------------------------------D-E-E-T-----------------SP--KS
G--------SSSK-----------------------------------------------
-------NYH-H--------NKEKR-----------------------------------
-------V-QP---------GTPS---V-RS-E-SSW-NSQTSLLQSR------------
----LR------N--P-Y------------QS------------N-T----SR-------
--------AQRQKKN-F-FASL--GCK-CSCSDKNSVDVDE---H-V----G-EI-SFKK
NNGAANSGT---------------------LVHGKASTTSTIN-----------------
------------------------------------------------------------
------------------NKPAAVVDLV--GEALVEMN---------------------N
SQKLDKLGV-------------------GLSRE-N-CFTF----------PSSKPG---M
G--SLP-------VKMPF------QEEE------EAE-----KVRKSLEVFGSP------
--V-F----EKR-----N-RSL------------------GLDKRLTM------------
--LPWD-EF--------------PA-----------------------------------
---------NSG-------GVIY-N--NESD---SDASSDLFEIESLTG-----K--A-N
---------P--------------------------------------------------
-------------------------C-MTP-TT-CY-APSEASIE-W-----SVATAS-V
-------------AD-F--SVTS-DS-EDL-QRL----------SP--MKMV--------
----------------PNNTRN-AKTR-M-NKEI---PR----HRP-------T-ALLG-
CKSQK---AVK-IAG-----D-AHKTYH-----------HEKTNF-DQQMMR------RN
RP-ESFV--PATRF--QAE--------TSPNKL-----------TGFDSRVQ--------
----GQHALAAQ---S--RS--------------------------H------SPH-ASH
LLFM--------------------------------------------------------
------------------------------------------------------------
--------------
>XP_004298433.1|Fragaria_vesca_subsp._vesca|PKS1
------------------------------------------------------------
---------------MAVVT-S--------------------------------------
-----------------NIR---DA--------SFS-------SYL-S-IN-E-------
-------QT-ILRK-----LGD---------------------QKSSQNLSPI--ITTTS
PS----------------------------------------------------------
--------------------------------KRDDQ-LKHLGTR------K-KE-----
---------EEEEIGVFGAEKYFKGVM---D-E-D-S-----------------SK--SS
SS------TCSSM-----------------------------------------------
-------KFH-G--------HQQQR--V-N---------------------------LDH
-M--KLKVQQH---------GTPS---V-RS-EASSW-NSQSALLTSG------------
----SR------K--G-T------------RT------------N-KTSS-NK-------
----------AQRKS-F-FAAL--G---CSCTDKNSVDINE--ER-V----G-EI-SFKQ
N--GANCGIT------------------ATPPHIKQSLDL-------------VS-EAL-
------------------------------------------------------------
----------VKI-----KQQT--------PDSWVKEEILM------------------N
NEKIEKLGT-------------------GLSTE-N-CFTF----------PAAKSGA--V
S--NLP-------IKIPA------FQEM------EDE-----KMRKSIEVFGSP------
--V-L----EKR-----K-KAL------------------GLEKRLTM------------
--LSWD-AE--------------FA-----------------------------------
-------AAKSG-------GT-Y-T--HESD---SDASSDLFEIESLTG-----K--N-N
---------P---FL-AR-----QAS-D--------------------------------
------------------------GC-ATP-TH-CY-APSEASIE-W-----SVATAS-A
-------------AD-FS-SAMS-DC-EDL-VRP----------SP--------------
-----------------TNTTN-AKAARM-NKEMV-PIR----HRS-------N-VLLG-
CKSHK---AVR-VAA-----N-AHRPQ------------NQKNII-DPQMMP------RK
PE-MPLM--PSTRF--QADPN------S---KL-----------TGFDSRVQ--------
----GQHALAP-RSLP--RA--------------------------H------SPH-ASH
LLFMQ-------------------------------------------------------
------------------------------------------------------------
--------------
>Arabis_alpina|AALP_AA1G157900|Brassicaceae_PKS2
------------------------------------------------------------
---------------MVTIT---SS--------------------------SSTPN--KS
FDFMM-NNN-N-SN---NLFGPFSSSS-----TSTS------FSYL-I-NK-E-------
-------DA-LPQKK----LVN--------------------------GMNMN--T----
------------------------------------------------------------
---------------------------------EHND-VLGIS-K------K-AS-----
---------EDLEISVFGAEKYFNGDM---D-S-D-HT---------------SPR--PM
SP------LPNPEV----------------------------------------------
--------------------TIERI--I----------------------------FGPK
-Q--SSKH-SS---------ETPS---L-RS-E-SSW-NSQSLLLQNK------------
----FEKKDKVKNKNNYS-----------CNSYL----------Q-E----KN---AISS
N-HKV----SNNKKS-F-LSNL--GCR-CVCSGGNSVDVVD----------D----EKRR
S----------------------------------TVLKK--------------------
------------------------------------------------------------
----------IKT-----------------------------------------------
------------------------------------QLSF---------SGDLTSE----
-------------MKLHH------QQQQ------VML-----EHRKSLEIFGSP------
--L-I----EKR----------------------------IISKK---------------
--FPWEYSSA-------------AK------QE-------------------ER--GF--
-------GVKYE------QEE---E--DGSV---SDVSSDLFEIESSTG-----K--A-K
---------P---FL-AR-----QGSSD--------------------------------
---------------------------LDS-PN-GY-APSEVSIA-W-----SVVTAS-V
-------------AD-Y--SVMS-EC-ATS-PV--KNRSF-QI-PR--IPMI--------
-----------------------AKSS---RETE--PQR----RKS-SS---GG-LLMG-
CKSHK---SVR-VSG-----D-SYTSV-------------NRT-----------------
---PSYV----PRF--PVE--------G---NP-----------TSIETR-RK-------
--------ISS-SSVS--QT-------------------------------------QSP
FLYIQ-------------------------------------------------------
------------------------------------------------------------
--------------
>Arabidopsis_lyrata|scaffold_101597.1|Brassicaceae_PKS2
------------------------------------------------------------
---------------MVTLT---SS--------------------------SSTPN--VS
FDFMMNNNN-N-SN---NLYGPFSSS-------STS------FSYL-I-SK-E-------
-------DT-LTQKN----LMS--------------------------GINMN--INP--
------------------------------------------------------------
------------------------------------D-VLGVN-K------K-AS-----
---------EDLEISVFGAEKYFNGDM---D-S-D-H----------------SPR--LV
SS------LPDPEV----------------------------------------------
--------------------PVERI--F----------------------------VPPK
-Q--SSKN-SS---------ETPS---L-RS-E-SSW-NSQSLLLHNK------------
----YMEKKKNIKNNS-S-----------CNSYF----------Q-E----KD----IST
N-HKV-----SNKKS-F-LATL--GCR-CVCSNWSSVDVVD---------------EKRR
T----------------------------------SGLKK--------------------
------------------------------------------------------------
----------IRT-----------------------------------------------
------------------------------------QLSF---------SGDLSSE----
-------------MKIHQ------QQQE------AML-----EQRKSLEIFGSP------
--L-I----EKR----------------------------IIQKK---------------
--FPWEYSSS-------------VK------KE-------------------EH--GF--
-------SVKHE-------EE---E--DGSV---SDVSTDLFEIESLTG-----K--A-K
---------P---FL-AR-----QGSSD--------------------------------
---------------------------PDS-PN-GY-APSEVSIQ-W-----SVVTAS-V
-------------AD-F--SVMS-EC-ATS-PVK-KNRSF-PI-PR--IPIM--------
-----------------------AKSN---RETA--PQR----RKS-SS---GG-LLMG-
CKSHK---SVR-VSG-----D-SYTSM-------------NRT-----------------
---PSYV----PRF--PVE--------A---NP-----------TSIETR-RR-------
--------ISS-SSVS--HT-------------------------------------QSP
FLYT--------------------------------------------------------
------------------------------------------------------------
--------------
>Arabidopsis_thaliana|AT1G14280|Brassicaceae_PKS2
------------------------------------------------------------
---------------MVTLT---SS--------------------------SSTPN--VS
FDFMMNNNN-N-SN---NLYGPFSSS-------STS------FSYL-T-SK-E-------
-------DA-LTQKN----LMS--------------------------G------ITN--
------------------------------------------------------------
------------------------------------D-VLGIN-K------K-AS-----
---------EDLEISVFGAEKYFNGDM---D-S-D-H----------------SPR--LV
SP------LPDPEV----------------------------------------------
--------------------PIERI--F----------------------------VGPK
-Q--SSKN-SS---------ETPS---L-RS-E-SSW-NSQSLLLQSK------------
----YVEKKKNIKKNS-S-----------CNSYF----------Q-E----KD----MSS
N-HKV-----SNKKS-F-LATL--GCR-CVCSNWSSVDVVD---------------DKRR
S----------------------------------SGLKK--------------------
------------------------------------------------------------
----------IKT-----------------------------------------------
------------------------------------QLSF---------SGDLSSE----
-------------MKIHQ------QQQE------AML-----EQRKSLEIFGSP------
--L-I----EKR----------------------------IIQKK---------------
--FPWEYSSS-------------AK------KE-------------------EH--GF--
-------SVKYE-------EE---E--DGSV---SDVSTDLFEIESLTG-----K--A-N
---------P---FL-AR-----QGSSD--------------------------------
---------------------------PDS-PD-GY-APSEVSIQ-W-----SVVTAS-V
-------------AD-F--SVMS-EC-ATS-PVK-KNRSF-QI-PR--IPIM--------
-----------------------AKSN---REIA--PQR----RKS-SS---SG-LLMG-
CKSHK---SVR-VSG-----D-SYTSM-------------NRT-----------------
---PSYV----PRF--PVE--------A---NP-----------TSTETR-RR-------
--------ISS-SSVS--HT-------------------------------------QSP
FLYT--------------------------------------------------------
------------------------------------------------------------
--------------
>Brassica_rapa_subsp._pekinensis|Bra019666|Brassicaceae_PKS2
------------------------------------------------------------
---------------MVTLS-S-SS--------------------------SSTPN--TS
SDFTR--SN-N-SN---TLHGPFSSS-------STS------FSYL-R-SK-E-------
-------DA-LTQKN----LKI--------------------------GMNMD--TNP--
------------------------------------------------------------
--------------------------------EEDQD-VLGVS-K------K-AS-----
---------EDIEIGVFGAEKYFNGDM---D-S-E-H----------------SSS--LV
SP----------------------------------------------------------
--------------------SIERI--F----------------------------AGPK
-K--SSKK-SS---------ETPS---L-RS-E-SSW-NSQSLLLQNK------------
----KK---KNHNNSP-S-----------CNSYL----------Q-D----KD---ASTS
N-QKV-----SNKKS-F-LLNL--GCK-GVCSNWNAVDVVD-----V----D----EKRR
T----------------------------------SGLKK--------------------
------------------------------------------------------------
----------IKT-----------------------------------------------
------------------------------------QLSF---------SGDLSAE----
-------------MKLHK------QHQE------AML-----EQRKSLEIFGSP------
--L-I----EKR----------------------------IISKN---------------
--LPWEYSTS-------------AK------QE-------------------EE--G---
------------------------E--DGSV---SDLSSDLFEIESVTG-----K--N-K
---------P---YL-AR-----QESSD--------------------------------
---------------------------AES-PD-CY-APSEVSIA-W-----SVVTAS-V
-------------AD-Y--SVMS-EC-ATS-PV--KHRSF-QI-PR--IPIT--------
-----------------------AKSN---RENE--PHR----QKPRSG---GG-LLLG-
CKSHK---AVR-VSG-----D-SYTNM-------------NRT-----------------
---PSYV----PRF--PAE--------A---NP-----------TSIETR-RR-------
--------ASS-SSVS--RT-------------------------------------QSP
FLYI--------------------------------------------------------
------------------------------------------------------------
--------------
>Brassica_napus|BnaA06g09060D|Brassicaceae_PKS2
------------------------------------------------------------
---------------MVTLS-S-SS--------------------------SSTPN--TS
FDFAM--SN-N-SN---TLHGPFSSS-------STS------FSYL-T-SK-E-------
-------DS-LTQKN----LKI--------------------------GMNMD--TNP--
------------------------------------------------------------
--------------------------------EEDQE-VLGVS-K------K-AS-----
---------EDIEIGVFGAEKYFNGDM---D-S-E-H----------------SSS--LV
SP----------------------------------------------------------
--------------------SIERI--F----------------------------AGPK
-Q--SSKN-SS---------ETPS---L-RS-E-SSW-NSQSLLLQNK------------
----KK---KNHNNSP-S-----------CNSYL----------Q-E----KD---VSTS
N-QKV-----SNKKS-F-LLNL--GCK-GVCSNWNAVDVVD-----V----D----EKRR
T----------------------------------SGLKK--------------------
------------------------------------------------------------
----------IKT-----------------------------------------------
------------------------------------QLSF---------SGDLSSE----
-------------MKLHQ------QQQK------AML-----EQRKSLEIFGSP------
--L-I----EKR----------------------------IISKN---------------
--LPWEYSTS-------------AK------QE-------------------EE--G---
------------------------E--DGSV---SDLSSDLFEIESVTG-----K--N-K
---------P---YL-AR-----QESSD--------------------------------
---------------------------AES-PD-CY-APSEVSIA-W-----SVVTAS-V
-------------AD-Y--SVMS-EC-ATS-PV--KHRSF-QI-PR--IPIT--------
-----------------------AKSN---RENE--PHR----QKPRSG---GG-LLLG-
CKSHK---AVR-VSG-----D-SYTNM-------------NRT-----------------
---PSYV----PRF--PAE--------A---NP-----------TSIETR-RR-------
--------VSS-SSVS--RT-------------------------------------QSP
FLYI--------------------------------------------------------
------------------------------------------------------------
--------------
>Brassica_napus|BnaC05g10510D|Brassicaceae_PKS2
------------------------------------------------------------
------------------------------------------------------------
---MM--SN-N-SN---TLHGPFSSS-------STS------FSYL-T-SK-E-------
-------DA-LTQKK----LKI--------------------------GMNMD--TNP--
------------------------------------------------------------
--------------------------------EEDQD-VLGVS-K------K-AS-----
---------EDIEIGVFGAEKYFNGDM---D-S-D-H----------------GSS--LV
SP----------------------------------------------------------
--------------------SIERI--F----------------------------AGPK
-Q--SSKN-SS---------ETPS---L-RS-E-SSW-NSQSLLLQNK------------
----KK---KNHNNSP-S-----------CNSYL----------Q-E----KD---VSTS
N-QKA-----SSKKS-F-LLNL--GCK-GVCFNWNAVDVVD-----V----D----EKRR
T----------------------------------SGLKK--------------------
------------------------------------------------------------
----------IKT-----------------------------------------------
------------------------------------QLSF---------SGDLSSE----
-------------MKLHQ------QQQK------AML-----EQRKSLEIFGSP------
--L-I----EKR----------------------------IISKN---------------
--LPWEYSTS-------------AK------HE-------------------EE--G---
------------------------E--DGSV---SDLSSDLFEIESVTG-----K--N-K
---------P---YL-AR-----QESSD--------------------------------
---------------------------AES-PD-CY-APSEVSIA-W-----SVVTAS-V
-------------AD-Y--SVMS-EC-ATS-PV--KHRSF-QI-PR--IPIT--------
-----------------------AKSN---RENE--PHR----HKPRSG---GG-LLLG-
CKSHK---AVR-VSG-----D-SYTNM-------------NRT-----------------
---PSYV----PRF--PAE--------A---NP-----------TSIETR-RR-------
--------VSS-SSVS--RT-------------------------------------QSP
FLYI--------------------------------------------------------
------------------------------------------------------------
--------------
>Brassica_oleracea|Bo5g019390|Brassicaceae_PKS2
------------------------------------------------------------
------------------------------------------------------------
---MM--SN-N-SN---TLHGPFSSS-------STS------FSYL-T-SK-E-------
-------DA-LTQKK----LKI--------------------------GMNMD--TNP--
------------------------------------------------------------
--------------------------------EEDQD-VLGVS-K------K-AS-----
---------EDIEIGVFGAEKYFNGDM---D-S-D-H----------------GSS--LV
SP----------------------------------------------------------
--------------------SIERI--F----------------------------AGPK
-Q--SSKN-SS---------ETPS---L-RS-E-SSW-NSQSLLLQNK------------
----KK---KNHNNSP-S-----------CNSYL----------Q-E----KD---VSTS
N-QKA-----SSKKS-F-LLNL--GCK-GVCFNWNAVDVVD-----V----D----EKRR
T----------------------------------SGLKK--------------------
------------------------------------------------------------
----------IKT-----------------------------------------------
------------------------------------QLSF---------SGDLSSE----
-------------MKLHQ------QQQK------AML-----EQRKSLEIFGSP------
--L-I----EKR----------------------------IISKN---------------
--LPWEYSTS-------------AK------HE-------------------EE--G---
------------------------E--DGSV---SDLSSDLFEIESVTG-----K--N-K
---------P---YL-AR-----QESSD--------------------------------
---------------------------AES-PD-CY-APSEVSIA-W-----SVVTAS-V
-------------AD-Y--SVMS-EC-ATS-PV--KHRSF-QI-PR--IPIT--------
-----------------------AKSN---RENE--PHR----HKPRSG---GG-LLLG-
CKSHK---AVR-VSG-----D-SYTNM-------------NRT-----------------
---PSYV----PRF--PAE--------A---NP-----------TSIETR-RR-------
--------VSS-SSVS--RT-------------------------------------QSP
FLYI--------------------------------------------------------
------------------------------------------------------------
--------------
>Brassica_napus|BnaC08g16070D|Brassicaceae_PKS2
------------------------------------------------------------
---------------MINLF----------------------------------------
---------------------------------IFS------------------------
------------------------------------------------------------
------------------------------------------------------------
---------------------------------SNLN-IRTQS-K------I-SK-----
---------PEHKI---PAEKYFNGDM---V-T-D-H----------------SPR--LM
CP------LPNQEA----------------------------------------------
--------------------SIDRI--F----------------------------VGQK
-K--NSKN-SS---------ETPS---L-RS-E-SSW-NSQSLLLQNK------------
----SENKMKNHNNSS-V-----------CNSHLQS--------Q-E----KN----ISS
N-HKS-----NNKKS-F-LANL--GCR-CVCSNWSSVDVVE---------------EKTR
T----------------------------------SGLKK--------------------
------------------------------------------------------------
----------IKT-----------------------------------------------
------------------------------------QLS-------------LSSE----
-------------MKLHQ------QQQE------AIL-----EQRKSLEIFGSP------
--L-I----EKR----------------------------IISKH---------------
--LPWDHSIS-------------AK-----------------------------------
-------------------TE---E--DGSA---SDLSSDLFEIESLTG-----N--A-K
---------P---FL-AR-----QESSE--------------------------------
---------------------------PES-PD-CY-APSEVSIA-W-----SVVTES-V
-------------AD-Y--SVVS-EC-ATS-PV--DNRSF-QA-TR--IPKI--------
-----------------------AKSN---QETG--SQR----RKP-SS---GG-LLLG-
CKSHK---SVR-VSG-----D-SYTSL-------------NRT-----------------
---PSYV----PRF--PLE--------A---NP-----------SSIETR-RK-------
--------VSS-SSVS--RT-------------------------------------QPP
FMYIQ-------------------------------------------------------
------------------------------------------------------------
--------------
>Brassica_oleracea|Bo8g065980|Brassicaceae_PKS2
------------------------------------------------------------
------------------------------------------------------------
------------------------------------------------------------
-------------------------------------------------MNMD--NNP--
------------------------------------------------------------
--------------------------------EEHQD-VVGLS-K------K-VS-----
---------EDMEISVFGAEKHFNGDM---D-S-D-H----------------SPR--LM
CP------LPNQEA----------------------------------------------
--------------------SIDRI--F----------------------------VGQK
-K--NSKN-SS---------ETPS---L-RS-E-SSW-NSQSLLLQNK------------
----SENKMKNHNNSS-V-----------CNSHLQS--------Q-E----KN----ISS
N-HKS-----NNKKS-F-LANL--GCR-CVCSNWSSVDVVN---------------EKTR
T----------------------------------SGLKK--------------------
------------------------------------------------------------
----------IKT-----------------------------------------------
------------------------------------QLS-------------LSSE----
-------------MKLHQ------QQQE------AIL-----EQRKSLEIFGSP------
--L-I----EKR----------------------------IISKH---------------
--LPWDHSIS-------------AK-----------------------------------
-------------------TE---E--DGSA---SDLSSDLFEIESLTR-----N--A-K
---------P---FL-AR-----QESSE--------------------------------
---------------------------PES-PD-CY-APSEGSIA-W-----SVVTES-V
-------------AD-Y--SVVS-EC-ATS-PV--DNRSF-QA-TR--IPKI--------
-----------------------AKSN---RETG--SQR----RKP-SS---GG-LLLG-
CKSHK---SVR-VSG-----D-SYTSV-------------NRT-----------------
---PSYV----PRF--PLE--------A---NP-----------SSIETR-RK-------
--------VSN-SSVS--RT-------------------------------------QPP
FMYIQ-------------------------------------------------------
------------------------------------------------------------
--------------
>Arabis_alpina|AALP_AA5G017900|Brassicaceae_PKS1
------------------------------------------------------------
---------------MVILT-P-SS--------------------------SSTPK--TS
FDFTK--SN-N-SH---SLS-------------SSS-------SYL-S-SK-E-------
-------ET-LFTTNK---LME-----------------------PSKTLTIS--INP-K
E-----------------------------------------------------------
--------------------------------EKLVD-ETKMV-K------K-AQ-----
---------QDPEIGVFGAEKYFNGDM---DSS-D-Q----------------SSS--VL
S-------LTNP------------------------------------------------
--------------------EVERF--V----------------------------V---
-V--DSKK-ST---------GTPS---V-RS-E-SSW-NSQSVLLQNK------------
----LV------N----S-----------CNSSL----------E-E----KK---NNSG
QVQKV----SSNKKS-F-LANF--GCK-CACSDENSVDVDE---N-I---------SVKR
C---------------------------SDPNIA----RK--------------------
------------------------------------------------------------
----------IEN-----------------------------------------------
------------------------------------QMSS---------SVKLNTE----
------------LIK---------IQKQ------EEL-----AQRKSVEVFGSP------
--VNV----EK--------------------------------KRIAL------------
--NPWE-SRR-------------EK-----------------------------------
-------------------EE---E--EDTK---SDSSSDLFEIPSLTA-----K--P-K
---------P---LL-TR-----QGS-D--------------------------------
---------------------------PAS-PT-CY-APSEVSIE-W-----SIVTAS-A
-------------AD-F--SVMS-EC-ATS-PVR-RNR------PR--IPTN--------
-----------------------T------AKSA--SQR----RKSSGS--GGG-FLMS-
CKSHK---SVR-VSE-----E-SERRISM-----------NKT-S---------------
---PSYA----PRF--PME--------ST--KP-----------KSFDSQ-RK-------
--------IRT-NSIS--RT-------------------------------------QSS
YV----------------------------------------------------------
------------------------------------------------------------
--------------
>Arabis_alpina|AALP_AA5G018000|Brassicaceae_PKS1
------------------------------------------------------------
------------------------------------------------------------
------------------------------------------------------------
--------------------ME-----------------------PYKTLNIS--INP-K
E-----------------------------------------------------------
--------------------------------EKLDDGETKMV-K------K-GP-----
---------QDPEIGVFGAEKYFNGDM---D-S-D-K----------------SSS--VA
S-------LTNP------------------------------------------------
--------------------EVERF--V----------------------------V---
----DSKK-AT---------GTPS---V-RS-E-SSW-NSQSVLLQNK------------
----LV------S----S-----------CNSSL----------G-E----KK---NNTG
QIQKV---SSSNKKS-F-LATF--WCK-CACSDGNSVDVDE---N-I---------A---
--------------------------------------RK--------------------
------------------------------------------------------------
----------IEN-----------------------------------------------
------------------------------------QMSS---------SANLNTE----
------------LIK---------IQKQ------EEL-----THRKS----GST------
--VYI----EKK-------RTE------------------TLQNKLTL------------
--HPWE-SRR--------------------------------------------------
-------------------EE---E--EDTK---SDTSSDLFELPSLTA-----K--P-T
---------P---LL-TR-----QGS-D--------------------------------
---------------------------PAS-PT-CY-APSEVSVA-W-----SIVTAS-A
-------------AD-F--SVMS-EC-ATS-PVR-RNRSS-QI-PR--IPTN--------
-----------------------T------AKSV--SQR----RKSSSRGSGGG-FLMS-
CMSNK---SVR-VSE-----D-SERRISM-----------NKTSS---------------
---PSYV----PRF--PME--------ST--KP-----------KSLETQ-RK-------
--------IRN-NSIS--RT-------------------------------------QSS
YV----------------------------------------------------------
------------------------------------------------------------
--------------
>Brassica_rapa_subsp._pekinensis|Bra024800|Brassicaceae_PKS1
------------------------------------------------------------
------------------------------------------------------------
------------------------------------------------------------
------------------------------------------------------------
------------------------------------------------------------
------------------------------------------------------------
--------------------------M---D-S-D-Q----------------SSS--VL
S-------LANT------------------------------------------------
--------------------EVERF--V----------------------------VDSK
-Q--SEKR-ST---------GTPS---V-RS-D-SSW-NSQSILLQNK------------
----LV------N----S-----------CNSSL----------Q-E----KK---HNSD
HIPKV----NNSKKS-F-ISNL--RCK-CVCTDENSVDVDD---K-I---------SV--
------------------------------------------------------------
------------------------------------------------------------
------------------------------------------------------------
------------------------------------------------------------
--------------K---------IQKQ------EEL-----VQRKAPEVFGSP------
--LHI----EKR---------V------------------FVQKKLTL------------
--PPWE-SRI--------------------------------------------------
--------------------E---E--EDTK---SDSSSDLFEIENLTG-----K--P-K
---------P---IL-GR-----QGS-D--------------------------------
---------------------------PAS-PT-CY-APSEVSIE-W-----SIVTAS-A
-------------AD-F--SVMS-EC-ATS-PVR-RNRSS-QI-PQ--IPTN--------
-----------------------TY---I-DKNA--PQR----QKSSSS--GKG-GFLS-
CKSHK---SVM-VSS-----D-SDRRSSM-----------NKT-S---------------
---MSYV----PRF--PME--------TT--KP-----------KSFETR-RR-------
--------VSN-SSIT--HT-------------------------------------PSS
LLYSQY------------------------------------------------------
------------------------------------------------------------
--------------
>Brassica_napus|BnaA06g33930D|Brassicaceae_PKS1
------------------------------------------------------------
---------------MVILT-P-SP--------------------------SSTPK--TS
FDFTK--NT-N-NH---SLSVSVP---------SSS-------SYL-R-SK-E-------
-------EA-VTTTMK---LIE-----------------------PCEPLNMT-----KE
V-----------------------------------------------------------
--------------------------------QELGD-KTNKV-M------K-AP-----
---------EDPEIGVFGAEKYFNGDM---D-S-D-Q----------------SSS--VL
S-------LTNT------------------------------------------------
--------------------EVERF--V----------------------------VESK
-Q--SEKR-ST---------GTPS---V-RS-D-SSW-NSRSILLQNK------------
----LV------N----S-----------CNSSL----------Q-E----KK---HNSD
HIPKV----NNSKKS-F-ISNL--RCK-CVCTDGNSVDVDD---K-I---------SV--
------------------------------------------------------------
------------------------------------------------------------
------------------------------------------------------------
------------------------------------------------------------
--------------K---------IQKQ------EEL-----VQRKAPEVFGSP------
--LNI----EKR---------V------------------FVQKKLTV------------
--PQWE-SRI--------------------------------------------------
--------------------E---E--EDTK---SDSSSDLFEIENLTG-----K--P-K
---------P---IL-AR-----QGS-D--------------------------------
---------------------------PAS-PT-CY-APSEVSIE-W-----SIVTAS-A
-------------AD-F--SVMS-EC-ATS-PVR-RNRSS-QV-PQ--IPTN--------
-----------------------TY---I-DKNA--PQR----QKSSSS--GRV-GFLS-
CKSHK---SVM-VSG-----D-SDRRSSM-----------NKT-S---------------
---MSYV----PRF--PME--------TT--KP-----------KSFETR-RR-------
--------VSN-SSIA--HT-------------------------------------PSS
LLYSQY------------------------------------------------------
------------------------------------------------------------
--------------
>Brassica_napus|BnaC07g22010D|Brassicaceae_PKS1
------------------------------------------------------------
---------------MVILT-P-SS--------------------------SSTPK--TS
FDFTK--NT-N-NH---SLSVPVPSSS------SSSSSP---FSYL-R-SK-E-------
-------EA-VITTKK---LIE-----------------------PCEPLNMR-----KE
D-----------------------------------------------------------
--------------------------------QELGH-KTNKV-K------K-AP-----
---------EDPEIGVFGAEKYFNGDM---D-S-D-Q----------------SSS--VL
S-------LTNP------------------------------------------------
--------------------EVERF--V----------------------------VESK
-Q--SEKR-ST---------GTPS---V-RS-D-SSW-NSQSILLQNK------------
----LV------N----S-----------CNSSL----------Q-E----KK---HNSD
QIPKV----NNSKKS-F-ISNL--RCK-CVCSDGNSVDVDD---K-I---------SV--
------------------------------------------------------------
------------------------------------------------------------
------------------------------------------------------------
------------------------------------------------------------
--------------K---------IQKQ------EEL-----VQRKSPEVFGSP------
--LNI----DKR---------V------------------FVQKKLTV------------
--PQWE-SRI--------------------------------------------------
--------------------E---E--EDTK---SNSSSDLFEIENLTR-----K--P-K
---------P---IL-GR-----QGS-D--------------------------------
---------------------------PAS-PT-CY-APSEVSIE-W-----SIVTAS-A
-------------AD-F--SVMS-EC-ATS-PVR-RNRSS-QI-PQ--IPTN--------
-----------------------SY---I-DKNA--PQR----QKSSSS--GRG-GFLS-
CKSHK---SVM-VSS-----D-SDKRSSM-----------NKT-S---------------
---MSYV----PRF--PME--------TT-------------------------------
------------------------------------------------------------
------------------------------------------------------------
------------------------------------------------------------
--------------
>Brassica_oleracea|Bo7g080840|Brassicaceae_PKS1
------------------------------------------------------------
---------------MVILT-P-SS--------------------------SSTPK--TS
FDFTK--NT-N-NH---SLSVPVPSSS------SSSSSP---FSYL-R-SK-E-------
-------EA-VITTKK---LIE-----------------------PCEPLNMR-----KE
D-----------------------------------------------------------
--------------------------------QELGH-KTNKV-K------K-AP-----
---------EDPEIGVFGAEKYFNGDM---D-S-D-Q----------------SSS--VL
S-------LTNP------------------------------------------------
--------------------EVERF--V----------------------------VESK
-Q--SEKR-ST---------GTPS---V-RS-D-SSW-NSQSILLQNK------------
----LV------N----S-----------CNSSL----------Q-E----KK---HNSD
QIPKV----NNSKKS-F-ISNL--RCK-CVCSDGNSVDVDD---K-I---------SV--
------------------------------------------------------------
------------------------------------------------------------
------------------------------------------------------------
------------------------------------------------------------
--------------K---------IQKQ------EEL-----VQRKSPEVFGSP------
--LNI----DKR---------V------------------FVQKKLTV------------
--PQWE-SRI--------------------------------------------------
--------------------E---E--EDTK---SNSSSDLFEIENLTR-----K--P-K
---------P---IL-GR-----QGS-D--------------------------------
---------------------------PAS-PT-CY-APSEVSIE-W-----SIVTAS-A
-------------AD-F--SVMS-EC-ATS-PVR-RNRSS-QI-PQ--IPTN--------
-----------------------SY---I-DKNA--PQR----QKSSSS--GRG-GFLS-
CKSHK---SVM-VSS-----D-SDKRSSM-----------NKT-S---------------
---MSYV----PRF--PME--------TT-------------------------------
------------------------------------------------------------
------------------------------------------------------------
------------------------------------------------------------
--------------
>Arabidopsis_lyrata|fgenesh2_kg.5__196__AT2G02950.1|Brassicaceae_PKS1
------------------------------------------------------------
---------------MVTLT-P-SS--------------------------SSTPK--TS
FDFMK--NN-N-SH---SLYVSSSS-------PSSS-------SYL-S-SK-E-------
-------DA-VLTTKN---LME-----------------------PSKTLNMS--INI-Q
K-----------------------------------------------------------
--------------------------------QEFGD-EKKMV-K------K-AT-----
---------EDPEIGVFGAEKYFNGDM---D-S-D-Q----------------GSS--VL
S-------LTNP------------------------------------------------
--------------------EVERT--I----------------------------VDSK
-Q--SAKK-ST---------GTPS---V-RS-E-LSW-NSQSVLLQNK------------
----LV------N----S-----------CNSSF----------K-E----KKK--NSNG
QIQKA----SNNKKS-F-LANL--GCK-CACSDGNSVDVDD---K-I---------SVKR
S---------------------------ADPNISVIAMRK--------------------
------------------------------------------------------------
----------NEN-----------------------------------------------
------------------------------------QMRS---------SVDMNTE----
------------LIK---------IQKQ------EEL-----SQRKSLEVFGSP------
--VTI----EKK--------ST------------------VVQKKLPL------------
--PPWK-SRT--------------------------------------------------
--------------------E---E--EDTKSEGSDSSSDLFEIEGLTG-----N--P-K
---------P---FL-TR-----QGS-D--------------------------------
---------------------------PAS-PT-CY-APSEVSVE-W-----SIVTAS-A
-------------AD-F--SVMS-EC-ATS-PVR-RNRSS-QI-PR--IPIT--------
------------------------------AKSA--PER----RKSSSS-GGSG-FLMS-
CKSHK---SVM-VSG-----D-LDRRSSI-----------NKT-T---------------
---PSYV----PRF--PME--------TT--KP-----------KSFETR-RR-------
--------ISN-SSIS--HT-------------------------------------QSS
LLYSQ-------------------------------------------------------
------------------------------------------------------------
--------------
>Arabidopsis_thaliana|AT2G02950|Brassicaceae_PKS1
------------------------------------------------------------
---------------MVTLT-P-SS--------------------------ASTPK--TS
FDFMK--NN-N-SH--SSLYV------------SSS-------SYL-S-SK-E-------
-------DA-LVTTKK---LME-----------------------PSKTLNMS--INP-K
Q-----------------------------------------------------------
--------------------------------EEFGD-EKKMV-K------K-AP-----
---------EDPEIGVFGAEKYFNGDM---D-S-D-Q----------------GSS--VL
S-------LTNP------------------------------------------------
--------------------EVERT--V----------------------------VDSK
-Q--SAKK-ST---------GTPS---V-RS-E-SSW-NSQSVLLQNK------------
----LV------N----S-----------CNSSF----------K-E----KK---NSNG
QIQKV----TNNKKS-F-LANL--GCK-CACSDGDSVDVEE---K-T---------SVKR
S---------------------------ADPNISVI------------------------
------------------------------------------------------------
------------------------------------------------------------
------------------------------------TMRS---------SADMNTE----
------------LIK---------IQKQ------EEL-----SQRKSLEVFGSP------
--VAI----EKK--------SS------------------VVQKKLPL------------
--PPWK-SRT--------------------------------------------------
--------------------E---E--DDTKSEGSDSSSDLFEIEGLTG-----N--P-K
---------P---FL-TR-----QGS-D--------------------------------
---------------------------PAS-PT-CY-APSEVSVE-W-----SIVTAS-A
-------------AD-F--SVMS-EC-ATS-PVR-RNRPT-QI-PR--IPIT--------
------------------------------AKSA--PQR----RKSSSSSGGNG-FLMS-
CKSHK---SVM-VSG-----D-LDRRSSM-----------NKT-Q---------------
---PSYV----PRF--PME--------TT--KP-----------KSFETR-RR-------
--------ISN-SSIS--HT-------------------------------------QSS
LLYSQ-------------------------------------------------------
------------------------------------------------------------
--------------
>Brassica_napus|BnaCnng39440D|PKS1
------------------------------------------------------------
---------------MVTLI-S-SS--------------------------ASTPK--IS
FDFTK--DN-N-YP---SLNLPVSS-S------PSS-------SCL-R-IK-E-------
-------EA-VVATKT---LME-----------------------PCKPLIIN--NNPID
D-----------------------------------------------------------
--------------------------------QELGD-EKKVV-K------K-AP-----
---------EEPEIGVFGAEKYFSGDM---D-S-D-Q----------------SSS--VL
S-------LTKP------------------------------------------------
--------------------EVERF--V----------------------------VEMK
-Q--TEKK-ST---------GTAS---V-CT-E-SSW-NSQSLLLKNK------------
----LV------N----S-----------CNGSL----------Q-D----KK---TNSG
QIQKV----NNNKKS-F-LSNL--RCK-C-CS-----DVDD---K-I---------SVKR
S---------------------------SDHDISASTGSK--------------------
------------------------------------------------------------
----------VEN-----------------------------------------------
------------------------------------QMSS---------AVNLNTE----
------------PIK---------IQKQ------EDL-----VQRKSPEVFGSP------
--V-------------------------------------NIEKKLTM------------
--PPWE-SRS--------------------------------------------------
-----------------------------EG---SDSSSDLFEIDNLTG-----K--P-K
---------P---FL-TR-----QVS-D--------------------------------
-----------------------------------Y-APSEVSIE-W-----SVVTES-A
-------------AG-F--SVMS-EC-ATS-PVR-RNRSS-HI-PR--VPT---------
-------------------------------KNA--PQI----RKTNSSSRSGG-FLLS-
CKSYK---SVM-VSG-----D-SDRRSSM---------NKNKT-S---------------
---PSYV----PRF--PME--------TT--KP-----------KSFETR-RK-------
--------LTV-K-----------------------------------------------
------L-----------------------------------------------------
------------------------------------------------------------
--------------
>Brassica_oleracea|Bo2g136630|PKS1
------------------------------------------------------------
---------------MVTLI-S-SS--------------------------ASTPK--IS
FDFTK--DN-N-YP---SLNLPVSS-S------PSS-------SCL-R-IK-E-------
-------EA-VVATKT---LME-----------------------PCNPLIIN--NNPID
D-----------------------------------------------------------
--------------------------------QELGD-EKKVV-K------K-AP-----
---------EEPEIGVFGAEKYFSGDM---D-S-D-Q----------------SSS--VL
S-------LTKP------------------------------------------------
--------------------EVERF--V----------------------------VEMK
-Q--TEKK-ST---------GTAS---V-CT-E-SSW-NSQSLLLKNK------------
----LV------N----S-----------CNGSL----------Q-D----KK---TNSG
QIQKV----NNNKKS-F-LSNL--RCK-C-CS-----DVDD---K-I---------SVKR
S--------------------------------SASTGSK--------------------
------------------------------------------------------------
----------IEN-----------------------------------------------
------------------------------------QMSS---------LVNLNTE----
------------LIK---------IQKQ------EDL-----VQRKSPEVFGSP------
--V-------------------------------------TIEKKLTM------------
--PPWE-SRS--------------------------------------------------
-----------------------------EG---SDSSSDLFEIDNLTG-----K--P-K
---------P---FL-TR-----QVS-D--------------------------------
-----------------------------------Y-APSEVSIE-W-----SVVTES-A
-------------AG-F--SVMS-EC-ATS-PVR-RNRSS-HI-PR--VPT---------
-------------------------------KNA--PQI----RKTNSSSRSGG-FLLS-
CKSYK---SVM-VSG-----D-SDRRSSM---------NKNKT-S---------------
---PSYV----PRF--PME--------TT--KP-----------KSFETR-RK-------
--------LTV-K-----------------------------------------------
------L-----------------------------------------------------
------------------------------------------------------------
--------------
>Brassica_rapa_subsp._pekinensis|Bra026572|PKS1
------------------------------------------------------------
---------------MVTLI-S-SS--------------------------ASTPK--IS
FDFTK--DN-N-YP---SLNVPVSS-S------PSS-------SCL-R-SK-E-------
-------EA-VVTTKT---LME-----------------------PCKPLIIN--NNPED
D-----------------------------------------------------------
--------------------------------HELGD-EKKVV-K------K-AP-----
---------EEPEIGVFGAEKYFSGDM---D-S-D-Q----------------SSS--VL
S-------LTKP------------------------------------------------
--------------------EVERF--V----------------------------VEMK
-Q--TEKK-ST---------GTAS---V-CT-E-SSW-NSQSLLLKNK------------
----LV------N----S-----------CNGSL----------Q-D----KK---TNSG
QIQKV----NNNKKS-F-LSNL--RCK-C-CS-----DVDD---K-I---------SVKR
S---------------------------SDQDISASTRSK--------------------
------------------------------------------------------------
----------IEN-----------------------------------------------
------------------------------------QLSS---------SVNLSTE----
------------PIK---------IQKQ------EEL-----VHRKSPEVFGSP------
--V-------------------------------------NIEKKHTI------------
--PPWE-SRS--------------------------------------------------
-----------------------------EG---SDSSSDLFEIDNLTG-----K--P-K
---------P---FL-TR-----QVS-D--------------------------------
-----------------------------------Y-APSEVSIE-W-----SVVTES-A
-------------AG-F--SVMS-EC-ATS-PVR-RNRSS-HI-PR--VPT---------
-------------------------------KNA--PQI----RKTNSGSRSGG-FLLS-
CKGYK---SVM-VSG-----D-SERRSSMNK-------NKNKT-S---------------
---PSYV----PRF--PME--------TT--KP-----------KSLETR-RK-------
--------FSV-K-----------------------------------------------
------L-----------------------------------------------------
------------------------------------------------------------
--------------
>Brassica_napus|BnaA02g26640D|PKS1
------------------------------------------------------------
---------------MVTLI-S-SS--------------------------ASTPK--IS
FDFTK--DN-N-YP---SLNVPVSS-S------PSS-------SCL-R-SK-E-------
-------EA-VVTTKT---LME-----------------------PCKPLIIN--NNPED
D-----------------------------------------------------------
--------------------------------QEIGD-EKKVV-K------K-AP-----
---------EEPEIGVFGAEKYFSGDM---D-S-D-Q----------------SSS--VL
S-------LTKP------------------------------------------------
--------------------EVERF--V----------------------------VEMK
-Q--TEKK-ST---------GTAS---V-CT-E-SSW-NSQSLLLKNK------------
----LV------N----S-----------CNGSL----------Q-D----KK---TNSG
QIQKV----NNNKKS-F-LSNL--RCK-C-CS-----DVDD---K-I---------SVKR
S---------------------------SDQNISTSTRSK--------------------
------------------------------------------------------------
----------IEN-----------------------------------------------
------------------------------------QMSS---------SVNLSTE----
------------PIK---------IQKQ------EDL-----VHRMSPEVFGSP------
--V-------------------------------------NIEKKLTM------------
--PPWE-SRS--------------------------------------------------
-----------------------------EG---SDSSSDLFEIDNLTG-----K--P-K
---------P---FL-TR-----QVS-D--------------------------------
-----------------------------------Y-APSEVSIE-W-----SVVTES-A
-------------AG-F--SVMS-EC-ATS-PVR-RNRSS-HI-PR--VPT---------
-------------------------------KNA--PQI----RKTNSSSRSGG-FLLS-
CKGYK---SVM-VSG-----D-SERRSSMNK-------NKNKT-S---------------
---PSYV----PRF--PME--------TT--KP-----------KSLETR-RK-------
--------FSV-K-----------------------------------------------
------L-----------------------------------------------------
------------------------------------------------------------
--------------
>Brassica_rapa_subsp._pekinensis|Bra017406|PKS1
------------------------------------------------------------
---------------MVSLT-S-SS--------------------------SSTPK--IS
FDFTK--NN-N-NT---SLNVPVSSFS------SDS-------SCL-R-SK-E-------
-------EA-IVTTKK---DIE-----------------------PCKTLNSN--INPKD
D-----------------------------------------------------------
--------------------------------QEFRD-ENKMV-N------K-AL-----
---------EDPEIGVFGAEKYFNGDM---D-S-D-Q----------------SST--VL
S-------LTNP------------------------------------------------
--------------------EAERL--V----------------------------DDLK
-Q--SEKK-ST---------GAPS---V-HS-E-ASC-NSQSMLLQNK------------
----LA------N----S-----------CNGSV----------Q-E----KK---NNSG
QIQKV----VNNKKS-F-L-NL--GCK-CACSDGMSVDVDD---K-I---------LVKR
S---------------------------SDL-----------------------------
------------------------------------------------------------
------------------------------------------------------------
------------------------------------------------------------
-------------IN---------IQKQ------EEL-----VQRKSLEVLGSP------
--V-E----KKR---------V------------------VAQKKLTL------------
--PPRE-SRT--------------------------------------------------
--------------------E---E--EDTTSEGSDTSSDLFEIDNLTG-----K--P-K
---------T---FL-AR-----QGS-D--------------------------------
-------------------------------PT-FY-APSEVSIE-W-----SIVTAS-A
-------------AD-F--SIMS-EC-ATS-PLG-RNQFL-QIPPR--IPT---------
-------------------------------KTA--PHR----LKPSNA---SG-GFLS-
CKSHK---SVM-VSG-----D-SDRRSSM---------NKKKT-S---------------
---LAYV----PRHVQVME--------TT--KR-----------KSLETR-RR-------
--------ISN-SS-------------------------------------------PSP
LLYSQY------------------------------------------------------
------------------------------------------------------------
--------------
>Brassica_napus|BnaA09g53700D|PKS1
------------------------------------------------------------
---------------MVSLT-S-SS--------------------------SSTPK--IS
FDFTK--NN-N-NT---SLNVPVSSFS------SDS-------SCL-R-SK-E-------
-------EA-IVTTKK---VIE-----------------------PCKTLNSN--INPKD
D-----------------------------------------------------------
--------------------------------QEFRD-ENKMV-K------K-SL-----
---------EDPEIGVFGAEKYFNGDM---D-S-D-Q----------------SSI--VL
S-------ITNP------------------------------------------------
--------------------EAERL--V----------------------------DDLK
-Q--SEKK-ST---------GAPS---V-HS-E-ASC-NSQSMLLQNK------------
----LA------N----S-----------CNGSV----------Q-E----KK---NNSG
QIQKL----NNNKKS-F-LMNL--GCK-CACSDGISVDVDD---K-I---------LVKR
S---------------------------SDL-----------------------------
------------------------------------------------------------
------------------------------------------------------------
------------------------------------------------------------
-------------IN---------IQKQ------EEL-----VQRNSLEVLGSP------
--V-E----KKR---------V------------------VAQKKLTL------------
--PPRE-SRT--------------------------------------------------
--------------------E---E--EDTTSEGSDTSSDLFEIDNLTG-----K--P-K
---------N---FL-AR-----QGS-D--------------------------------
-------------------------------PT-FY-APSEVSIE-W-----SIVTAS-A
-------------AD-F--SIMS-EC-ATS-PLG-RNQFL-QIPPR--IPT---------
-------------------------------KTA--PHR----LKPSNA---SG-GFLS-
CKSHK---SVM-VSG-----D-SDRRSSM---------NKKKT-S---------------
---LAYV----PRHVQVME--------TT--KR-----------KSLETR-RR-------
--------ISN-SS-------------------------------------------PSP
LLYSQY------------------------------------------------------
------------------------------------------------------------
--------------
>Brassica_napus|BnaC09g21140D|PKS1
------------------------------------------------------------
---------------MVSLT-S-SS--------------------------SSTPK--IS
FDFTK--NN-S-NT---SLNVPVSSFS------SDS-------SCL-R-SK-E-------
-------EA-VVTTKK---VIE-----------------------PCKTLNSN--INPKD
D-----------------------------------------------------------
--------------------------------QEFRD-ENKMV-K------K-AL-----
---------EDPEIGVFGAEKYFNGDM---D-S-D-Q----------------SST--VL
S-------ITNP------------------------------------------------
--------------------EAERL--V----------------------------DDLK
-Q--NEKK-ST---------GAPS---V-HS-E-ASC-NSQSMLLQNK------------
----LA------N----S-----------CNGSV----------Q-E----KK---NNSG
QIQKV----VNNKKS-F-LMNL--GCK-CACSDGISVDVDD---K-I---------LVKR
S---------------------------SDL-----------------------------
------------------------------------------------------------
------------------------------------------------------------
------------------------------------------------------------
-------------IN---------IQKQ------EEL-----VQRKSLEVLGSP------
--V-E----KKR---------V------------------LAQKKLTL------------
--PPRE-SRT--------------------------------------------------
--------------------E---E--EDTTSEGSDTSSDLFEIDNLTG-----K--P-K
---------T---FL-AR-----QGS-D--------------------------------
-------------------------------PT-CY-APSEVSIE-W-----SIVTAS-A
-------------AD-F--SVMS-EC-ATS-PLG-RNQFL-QIPPR--IPT---------
-------------------------------KTA--PQR----LKPSSA---SG-GFLS-
CKSHK---SVM-VSG-----D-SDRRSSM---------NKKKT-S---------------
---LAYV----PRHVQVME--------TN--KR-----------KSLETR-RR-------
--------TSN-SS-------------------------------------------PSP
LLYSQY------------------------------------------------------
------------------------------------------------------------
--------------
>Brassica_oleracea|Bo9g072850|PKS1
------------------------------------------------------------
---------------MVSLT-S-SS--------------------------SSTPK--IS
FDFTK--NN-S-NT---SLNVPVSSFS------SDS-------SCL-R-SK-E-------
-------EA-VVTTKK---VIE-----------------------PCKTLNSN--INPKD
D-----------------------------------------------------------
--------------------------------QEFRD-ENKMV-K------K-AL-----
---------EDPEIGVFGAEKYFNGDM---D-S-D-Q----------------SST--VL
S-------ITNP------------------------------------------------
--------------------EAERL--V----------------------------DDLK
-Q--NEKK-ST---------GAPS---V-HS-E-ASC-NSQSMLLQNK------------
----LA------N----S-----------CNGSV----------Q-E----KK---NNSG
QIQKV----VNNKKS-F-LMNL--GCK-CACSDGISVDVDD---K-I---------LVKR
S---------------------------SDL-----------------------------
------------------------------------------------------------
------------------------------------------------------------
------------------------------------------------------------
-------------IN---------IQKQ------EEL-----VQRKSLEVLGSP------
--V-E----KKR---------V------------------LAQKKLTL------------
--PPRE-SRT--------------------------------------------------
--------------------E---E--EDTTSEGSDTSSDLFEIDNLTG-----K--P-K
---------T---FL-AR-----QGS-D--------------------------------
-------------------------------PT-CY-APSEVSIE-W-----SIVTAS-A
-------------AD-F--SVMS-EC-ATS-PLG-RNQFL-QIPPR--IPT---------
-------------------------------KTA--PQR----LKPSSA---SG-GFLS-
CKSHK---SVM-VSG-----D-SDRRSSM---------NKKKT-S---------------
---LAYV----PRHVQVME--------TN--KR-----------KSLETR-RR-------
--------TSN-SS-------------------------------------------PSP
LLYSQY------------------------------------------------------
------------------------------------------------------------
--------------
>Helianthus_annuus|HannXRQ_Chr12g0380721|PKS1
------------------------------------------------------------
---------------MITSD---KR---------------------------------VS
L------FN-N-NV---DLH---ES--------SFS-------SYL-N-HE-NN------
------STT-MVLK-----LTH--------------------------------------
------------------------------------------------------------
--------------------------------------PSHISSK------K-KV-----
---------EDGEIGIFGAEKYFKGAM---D-E-Q-A-----------------PR--TP
QS------MIKPA-----------------------------------------------
-------NYH-P--------KELQE--K-D---------------------------EET
-P--KPKT-GS---------VTPS---V-RS-E-SSW-NSRSGLLANG------------
----GS------R--T-S------------HS---------AK-R-E----KT-------
----------SAVKS-L-FISL--G---CNCNDNKSVKITE---NKV-------------
------------------------------------------------------------
---------------------------------------------------------L--
----------VKE--------------------------PV------------------K
PPVLKSAGG-------F---------TDEKKKE-D-CFSF----------PVVNTR---P
V------------VKNEPP-KDDESEII------HVK-----TRRNSSEAFGSP------
--V-L----EKG-----K-KSF------------------SLERKLTM------------
--LNWD-GVT-------------PR------AE-------------------NM--DI--
-----------------NIGE---H--NDAG---SDASSDLFEIESFST-----N--GNN
---------S---FL-AR-----QVS-N--------------------------------
-------------------G--RSSN-ATL-PN-GY-APSEASIA-W-----SVVTAS-V
-------------AG-F--SIIS-DY-EDT-KMS-KNHNM-TM-SR--------------
---------------------N-VRG----SGDM---ER--MIKGS-------G-ILSG-
CNSHK---SVR-VSG-----E-HMVMNG-----------GEKGGL-TLSAAAK----DRC
RL-DSIV--PIMKF--QTE--------S---KAM-----------------RG-------
------------------HS--------------------------Q------SPR-ASH
HLYIQQQ-----------------------------------------------------
------------------------------------------------------------
--------------
>Cucumis_sativus|Csa_5G605030|PKS1
------------------------------------------------------------
---------------MGRVS-L-PPP-VCDTNL--------------------SQR--LS
FENNN--NN-N-NY---HLR---EA--------SFS-------SYL-N-HA-E-------
-------KE-FVRK-----LAE-----------------------STRDHH---------
------------------------------------------------------------
--------------------------------------RSNST-K------T-QE-----
---------DDGDIEVFGAEKYFNGAI---F-E-T-T-----------------PK----
------------------------------------------------------------
-----PLKFR-P--------KKQQQ----K---------------------------MMN
-I--LHTN-HP---------KTPS---L-RS-E-SSW-NSQNPLLQGSTVV---------
--GTNS------N--S-S------------NP------------T-K----KK-------
----------KNSSQ-L-AKDF--LYN-CYCWDNKSVESMN---H-N----A-KGKSKPK
P---------------------------------KPKQKQ--------------------
------------------------------------------------------------
------------------------------------------------------------
----QQTKT-------------------------GINFTF----------QSSIPA----
---EAA-------KKMQI--------QV------EEQ-----QGRESIEVFGSS------
--L-M----GKP-----S-NNLDALN------------LNNFEKKLST------------
--MTWNDIV--------------PR------VK-------------------DS--SNSN
I----SPTDNSN------LIY---N--DDVE---SDSSSDLFEIESITK-----N--P-N
---------S---FL-TR-----QGS-D--------------------------------
-------------------S--TDCC-VTP-TT-CY-APSEASIE-W-----SVVTTS-A
-------------AD-F--SVVS-DY-DER-RLS-I------N-SP--VRNV--------
-----------------------TPAA-A-ASYI---QR----RRS-------N-LLMG-
CKNQK---AVM-VAG-----D-KYSSA-------------TEV---------------HR
RS-ESFG--RMTRL--ETQ------------RL---------------------------
---------AT-NSLP--RL--------------------------Y------SPQ-ISS
ILYV--------------------------------------------------------
------------------------------------------------------------
--------------
>Daucus_carota_subsp._sativus|DCAR_016544|PKS3
------------------------------------------------------------
---------------MDG------------------------------------------
-------EQ-T-DS---NLR---VA--------SFS-------YYL-N-SK-D-------
-------EN-FVFN-----LAK-----------------------GIPDSSSP--IMSPE
ETPR--------------------------------------------------------
--------------------------------------LINLG-R------S-RN-----
---------NEPEFSVFAADRYFNTRK---E-C---------------------------
---------SDSS-----------------------------------------------
-------KYE-L--------EKEKS--V-D---------------------------LHL
-L--QQKI-RP---------RTPS---I-SS-EASSW-NSQSVLLHSL------------
----QK------N--P-S------------QI------------K-H----KK-------
----------GFGLK-Y-FPFF--GCQ-GSCSEKKAVYVNE---R-A----D-HG-----
------------------------------VLHE--------------------------
------------------------------------------------------------
----------IQQ-----SQPQ--------------------------------------
-----------------------------PKMA-E-QFSF----------PVLNSG---I
T--NSE-------VQERF-----KEETV------QQV-----DPRNSIEVFGFA------
--R-P----KKR-----DNIAV------------------NMERKLSI------------
--LTWD-AI--------------PK------VQ-------------------SL--VT--
-------TSFGS------SAL---C--DDMA---SDASSDLFEIENISG-----T--D-H
---------T---VL-SR-----QES-C--------------------------------
----------------------NASC-MTS-TT-QY-APSEASIE-W-----SVVTAS-A
-------------AD-FS-SVVS-DY-EDA-SVS-VKGRM--I-SG--------------
--------------HARNKTDC-PKKV-H-IKEP---PK----NGP-------S-KLLG-
CSNHK---AVR-VAE-----S-THRTK-------------EKFER---------------
------------------------------------------------------------
------------------------------------------------------------
------------------------------------------------------------
------------------------------------------------------------
--------------
>Manihot_esculenta|cassava4.1_007691m|PKS3
------------------------------------------------------------
---------------MDG------------------------------------------
-------ES-K-STDLPDLR---DA--------SF--------AYL-T-AV-Q-------
-------QN-YVLK-----LTE-----------------------TAEFPTPD--IISTQ
ETSI--------------------------------------------------------
--------------------------------------QKNSE-K------T-KP-----
---------GEGEITVFGAEEYFNMKL---D-D-E-S-----------------AG--NT
D--------ANGG-----------------------------------------------
-------KYP-H-------EKIENG--D-E---------------------------LHL
-S--RPKS-RL---------GTSS---V-NSDQ-SSW-NSQTALLTNS------------
----LR------T--S-S------------HS------------R-K----KR-------
----------VNGRW-F-FPGF--ACN-GSCFHGKSVYLDK---S-I----P-HG-----
------------------------------DLQ----------VAGDPI----ML-EG--
------------------------------------------------------------
----------AKQ-----SRSRLPVKD------------EF------------------R
RPSLEKTST-------------------GSNGE-D-CLVL----------STVNSA---V
Q--NLV-------VKGQ-------KQKS------LEE-----DPRKSLDVFGSH------
--M-V----KRE-----D-IVS------------------NLERKLSV------------
--LTWD-AIPF------------PK------AR-------------------NL--PT--
-------TSASS-------QV---Y--EEAE---SDASSDLFEIENISC-----S--T-Q
---------P---PF-RK-----QTS-D--------------------------------
-------------------G--LSGC-MTP-PS-RY-EPSETSIE-W-----SVVTAS-A
-------------AD-F--SAVS-DY-HEK-KPA-EISI---K-SA---GL---------
------------------------------TSSP---RT----RRP-------K-SLLG-
CTNEK---AIE-VAE-----S-AYKRN-------------EKTKP-HLHH----------
QT-SMPV---TRKL--PAD--------S---KV-----------KDFAF-----------
------------------------------------------------------P-----
------------------------------------------------------------
------------------------------------------------------------
--------------
>Manihot_esculenta|cassava4.1_030861m|PKS3
------------------------------------------------------------
---------------MDA------------------------------------------
-------EI-K-ST---DLR---DA--------SF--------SYL-T-AA-Q-------
-------QN-YVVK-----LTE-----------------------SAQFTHPE--TISTQ
DTSI--------------------------------------------------------
--------------------------------------PFNLE-R------T-KP-----
---------EGGEISVFRAEKYFNMKL---D-D-V-S-----------------AG--SM
D--------VNAG-----------------------------------------------
-------KFA-Q-------ETMEKR--V-E---------------------------LHR
-L--RSKG-SL---------GTPS---V-SS-E-SSW-NSQTTLLANY------------
----RR------N--S-S------------HS------------R-R----KK-------
----------VNERW-F-FP----------------------------------------
-------------------------------------------VARNPI----ML-EG--
------------------------------------------------------------
----------RKQ-----SQSRFLTKDH-----------EF------------------R
SPSFGKLSI-------------------GSNRE-D-YLVL----------PTVNSG---V
Q--NLS-------VKRE-------KQKT------LEE-----DARKSIDVFGSH------
--K-I----KKE-----D-IAS------------------NLERKLSV------------
--LTWD-AIPF------------PK------AQ-------------------NL--PS--
-------TSASS-------QM---Y--EEAE---SDASSDLFEIENLSC-----S--T-Q
---------P---MF-RN-----QTS-D--------------------------------
-------------------G--ISGC-MTP-PS-RY-EPSETSIE-W-----SVVTAS-A
-------------AD-F--YAIS-DY-DEK-KPA-ESST---K-TS---VL---------
------------------------------ASTP---RS----RRS-------N-ILLG-
CKNEK---AVQ-VAE-----S-AYRRS-------------EKAKP-HLHE----------
HA-STPV---MRKL--PAD--------S---EN---------------------------
-----------------------------------------------------SPR----
NMESES------------------------------------------------------
------------------------------------------------------------
--------------
>Populus_trichocarpa|POPTR_015G062600v3|PKS3
------------------------------------------------------------
---------------MDS------------------------------------------
----------K-SP---DLR---EA--------SFS-------SYL-T-QQ-E-------
-------DN-FVLK-----LTD----------------------QSVQFTHPAK-ITSSQ
EISL--------------------------------------------------------
--------------------------------------PARSE-R------T-KA-----
---------EEGEISVFGAERYFNMKL---D-D-D-S-----------------PR--IV
DN-------INAG-----------------------------------------------
-------KYV-H--------EKEYP--V-D---------------------------RQR
-M--RPRS-RL---------GTPS---V-SS-E-ASW-NSKKALLPNT------------
----LR------N--S-S------------PT------------R-H----QK-------
----------VNERW-F-FPGF--ACN-GSCSDKKSVYTDK---N-I----G-HR-----
------------------------------ETRGKELRRE---SARNPI----GL-EGT-
------------------------------------------------------------
----------RKQ-----SQSSLIQVKD-----------EL------------------H
SPSFKRTSV-------------------GSKRR-E-YFVL----------PCVNSG---V
Q--NLN-------LKGG-------EQKI------IED-----DPRISLEVFGSH------
--L-L----KKE-----D-IAL------------------NLERKLSV------------
--LTWD-AI--------------PK------SP-------------------HL--PP--
-------TSSSS------GQM---Y--EDIE---SDGSSDLFEIENLSG-----S--S-H
L-------QP---IF-TK-----QTS-D--------------------------------
-------------------G--MSSC-MTP-TSRYY-EPSESSIE-W-----SVVTAS-A
-------------AD-F--SAVSVDY-DEK-MLA-ENSI---I-NP---YL---------
------------------------------ASTV--PRR----SRP-------N-GLLG-
CNSQK---AVD-VAE-----T-AHKRN-------------DKAKS-HSQQ--------LR
RT-DAPI--PLRNL--QAHE-------N---MV-----------KDPDFP----------
------------------------------------------------------------
------------------------------------------------------------
------------------------------------------------------------
--------------
>Vitis_vinifera|CBI15237|PKS3
------------------------------------------------------------
---------------MDN------------------------------------------
-------AA-N-SL---HLR---DA--------SFS-------AYL-S-TA-E-------
-------EN-FAVK-----LAE-----------------------SIQSPYLP--LTSTQ
EAAY--------------------------------------------------------
--------------------------------------PVNLG-R------TMSV-----
---------EEGELRVFGAEKYFNMKM---D-D-G-R-----------------RR--LT
T--------SSSL-----------------------------------------------
-------THR-Q--------IKEDR--A-D---------------------------LHC
-T--KPKI-RP---------GTPS---A-SS-E-ASW-NSHAALLPRL------------
----LR------N--P-S------------PS------------K-Q----RK-------
----------ANAKM-I-FAGF--GCN-GSCSDKKSVYVDT---N-A----E--------
------------------------------------------------------------
------------------------------------------------------------
------------------------------------------------------------
----------------------------------P-GGAF----------PT--------
---RVS------------------IDKR------AEE-----EGRKSLEVFGSH------
--M-L----KKG-----D-VAT------------------NLERKLSV------------
--LTWD-AI--------------PK------VQ-------------------TV--PT--
-------TSEGT-------GI---Y--EDNE---SDASSDLFEIENLSG-----S--A-H
---------P---LF-NR-----QAS-D--------------------------------
-------------------G--MSSC------T-RY-EPSEASIE-W-----SVVTAS-A
-------------AD-F--SVTS-DF-DEK-KQV-ESTE---N-SR-EMNFA--------
--------------STPTRPSK-TKSS-V-GKEA---QR----SRP-------T-GLLG-
CRSDK---AVR-VSE-----P-AYRTN-------------DKVKS-DPGW--------HH
RL-DSSM--PLGKS--QGE--------N---KV-----------KDFEVF-HL-------
-------------------------------------L-------I-------SPCNVSQ
------------------------------------------------------------
------------------------------------------------------------
--------------
>Theobroma_cacao|EOY21818|PKS3
M-----------------------------------------------------------
------------SLTMDG------------------------------------------
-------EK-R-NT---SLG---EV--------SFS-------SYL-S-TA-E-------
-------EI-FVHK-----LAE----------------------PAIQQPHPA--IAPNI
GIHA--------------------------------------------------------
--------------------------------------PARLE-R------N-KT-----
---------EEGEISVFRAEKYFNMKL---D-D-Y-S-----------------PK--LD
D--------KYAN-----------------------------------------------
-------KRC-L--------QMENQ--V-D---------------------------LHQ
-M--TPRR-WP---------GTPS---V-SS-D-ASW-NSQTALLRSF------------
----MR------N--R-S------------EN------------K-Q----KK-------
----------VDGRS-F-FSNL--SCT-GSCSDGKSVYVNQ---N-L----D-HG-----
------------------------------RVHGKEKRKEPIQINHRYT----NM-AR--
------------------------------------------------------------
----------RKL-----PQAKFQVKD------------EF------------------D
SQSFDKMSV-------------------GSNRE-V-YFGP----------PVLKPG---L
H--NVT-------VKTQ------------------FD-----DPRKSLEVFGSS------
--A-V----KKG-----D-IAK------------------NLERKLSM------------
--LTWD-AI--------------PN------AP-------------------TI--SS--
-------ISRSS-------QA---C--DDIE---SDASSDLFEIDNISG-----S--G-Q
---------A---LF-TR-----QES-D--------------------------------
-------------------G--MSSC-MTP-----Y-APSETSIE-W-----SVVTAS-A
-------------AD-S--SFVS-DY-HEK-KPA-ENSR---A-PG--SKTA--------
-----------------SRVAN-AKVL-P-DKEA---QK----SRT-------G-GMLG-
CKSHK---AVM-VAE-----T-AYRSD-------------EKSKPSHLHH--------LP
NS-ATPM--SARLL--QAD--------I---KV-----------KDLDF-----------
------------------------------------------------------P-----
------------------------------------------------------------
------------------------------------------------------------
--------------
>Corchorus_capsularis|CCACVL1_31038|PKS3
------------------------------------------------------------
---------------MDG------------------------------------------
-------GK-K-NT---GLG---EV--------SFS-------SYV--------------
------------HK-----LAE----------------------PANQLPHPAI-IAPSV
GIHT--------------------------------------------------------
--------------------------------------PSRME-R------N-KG-----
---------EEGEISVFGAERYFNMRL---D-D-E-N-----------------PR--LD
DD------HKYGN-----------------------------------------------
-----------L--------RMGNQ--V-D---------------------------PHQ
-M--TPRR-WP---------GTPS---S-CS-E-ASW-NSQSTLLRSS------------
----MR------N--R-Y------------EN------------R-Q----KK-------
----------VDGRS-F-FSTL--SCT-GACSDGKSVYVNQ---N-VVD--D-GS-----
------------------------------RVHGKVYR----QNSHRSI----NM-DR--
------------------------------------------------------------
----------RKL----QPQVKFPVKD------------EF------------------D
SQSFDKMSV-------------------GSSR-------------------VLKPG---L
Q--NIS-------VKSS---------QM------DDD-----DPRKSLEVFGST------
--A-I----KKG-----D-ITK------------------NLEKKLSM------------
--LTWD-AI--------------PN------AP-------------------TM--SS--
-------ISRSS-------QV---C--DDIE---SDASSDLFEIDNISG-----T--G-Q
---------A---LF-TR-----QES-D--------------------------------
-------------------G--MSSC-MTP-----Y-APSETSIE-W-----SVVTAS-A
-------------AD-CSASFVS-DY-DER-KPA-PGSK-----PA--------------
-----------------SRLAN-TKDF-R-AKEA---QR----GRS-------G-GLLG-
CKSHK---AVM-VAE-----T-------------------------HQHQ--------VP
KS-VTPR--PARLL--QAE--------I---KV-----------KDLDS-----------
------------------------------------------------------P-----
------------------------------------------------------------
------------------------------------------------------------
--------------
>Gossypium_arboreum|LOC108485202|PKS3
------------------------------------------------------------
------------------------------------------------------------
------------------------------------------------------------
-------------------MES----------------------DKRKIPHPA--IAPSA
GIRTT-------------------------------------------------------
--------------------------------------PARLD-R------N-KM-----
--------LEEGETSVFGAEKYFSMKL---D-D--------------------------D
DD------EESSN-----------------------------------------------
-------K------------PVPNR--G-D---------------------------LHR
MM--TPRR-WP---------GTPS---A-SS-E-ASW-NSQSVLLRSS------------
----MR------N--R-S------------EN------------R-L----KK-------
----------VDGRS-F-FSNL--SCT-GSCSDGKSVYVNQ---N-V----DYHG-----
------------------------------RV--VENRKDEIQINHRPN----NL-DR--
------------------------------------------------------------
----------RRR-----YQAKLL------------------------------------
NQSFDRMSV-------------------GPNRE-AYYYKP----------PVLNPG---L
Q--NVT-------VKAQ-------L----------DD-----DPRKSLEVFGST------
--A-I----KKG-----D-IAK------------------NLERKLSM------------
--LSWD-AI--------------PN------AP-------------------TI--SS--
-------ITRSS-------RL---G--DDIE---SDASSDLFEIDNISG-----N--G-Q
---------A---LF-TR-----QVS-D--------------------------------
-------------------G--MSSC-MTP-----Y-APSETSIE-W-----SVVTASAA
-------------AD-C--SFIS-DR-DGK-KSS-ENIR---V-PA--GRVT--------
-------------------------------KEA---QR----SRA-------G-GILG-
CNSHK---AVM-VAE-----N-AYRSD-------------EKAKPTKLHQ--------FP
KP-VTAM--PS---------------------M-----------EDLDF-----------
------------------------------------------------------S-----
------------------------------------------------------------
------------------------------------------------------------
--------------
>Gossypium_hirsutum|Gh_A07G0571|PKS3
------------------------------------------------------------
------------------------------------------------------------
------------------------------------------------------------
-------------------MES----------------------DKRKIPHPA--IAPSA
GIRTT-------------------------------------------------------
--------------------------------------PARLD-R------N-KM-----
--------LEEGETSVFGAEKYFSMKL---D-D--------------------------D
DD------EESSN-----------------------------------------------
-------K------------PVPNR--G-D---------------------------LHR
MM--TPRR-WP---------GTPS---A-SS-E-ASW-NSQSVLLRSS------------
----MR------N--R-S------------EN------------R-L----KK-------
----------VDGRS-F-FSNL--SCT-GSCSDGKSVYVNQ---N-V----DYHG-----
------------------------------RV--VENRKDEIQINHRPN----SL-DR--
------------------------------------------------------------
----------RRR-----YQAKLL------------------------------------
NQSFDRMSV-------------------GPNRE-AYYYKP----------PVLNPG---L
Q--NVT-------VKAQ-------L----------DD-----DPRKSLEVFGST------
--A-I----KKG-----D-IAK------------------NLERKLSM------------
--LSWD-AI--------------PN------AP-------------------TI--SS--
-------ITRSS-------RL---G--DDIE---SDASSDLFEIDNISG-----N--G-Q
---------A---LF-TR-----QVS-D--------------------------------
-------------------G--MSSC-MTP-----Y-APSETSIE-W-----SVVTASAA
-------------AD-C--SFIS-DR-DGK-KSS-ENIR---V-PA--GRVT--------
-------------------------------KEA---QR----SRA-------G-GILG-
CNSHK---AVM-VAE-----N-AYRSD-------------EKAKPTKLHQ--------FP
KP-VTAM--PS---------------------M-----------EDLDF-----------
------------------------------------------------------S-----
------------------------------------------------------------
------------------------------------------------------------
--------------
>Gossypium_hirsutum|Gh_D07G0636|PKS3
------------------------------------------------------------
------------------------------------------------------------
-------ME-H-LY---SFL---RI--------SKA-------SI---------------
-------------------MES----------------------DKRKNPHPA--IAPST
GIRTT-------------------------------------------------------
--------------------------------------PARLD-R------N-KM-----
--------LEEGETSVFGAEKYFSMKL---D-D--------------------------D
DD------EEYSN-----------------------------------------------
-------K------------PVPNR--G-D---------------------------PHR
MM--TPRR-LP---------GTPS---A-SS-E-ASW-NSQSVLLRSS------------
----MR------N--R-S------------EN------------R-L----KK-------
----------VDGRS-F-FSNL--SCT-GSCSDGKSVYVNQ---N-V----DYHG-----
------------------------------RV--VENRKDQIQINHRPN----NL-DR--
------------------------------------------------------------
----------RKR-----YQAKLH------------------------------------
NQSFDRMSV-------------------GSNRE-AYYYKP----------QVLNPG---L
Q--NVT-------VKAQ-------L----------DD-----DPRKSLEVFGST------
--A-I----KKG-----D-IAK------------------NLERKLSM------------
--LSWD-AI--------------PN------AP-------------------TI--SS--
-------ISRSR-------RL---G--DDIE---SDTSSDLFEIDNISG-----S--G-Q
---------A---LF-TR-----QVS-D--------------------------------
-------------------G--MSSC-MTP-----Y-APSETSIE-W-----SVVTASAA
-------------AD-C--SFIS-DR-DGK-KSS-ENIR---V-PA--GRVT--------
-------------------------------KEA---QR----SRS-------G-GILG-
CKSLK---AVM-VAE-----N-AYRSD-------------EKAKPTKLHQ--------FP
KP-VTAM--PS---------------------M-----------KDLDF-----------
------------------------------------------------------S-----
------------------------------------------------------------
------------------------------------------------------------
--------------
>Gossypium_raimondii|B456_001G071900|PKS3
------------------------------------------------------------
------------------------------------------------------------
-------ME-H-LY---SFL---RI--------SKA-------SI---------------
-------------------MES----------------------DKRKNPHPA--IAPSA
GIRTT-------------------------------------------------------
--------------------------------------PARLD-R------N-KM-----
--------LEEGETSVFGAEKYFSMKL---D-D--------------------------D
DD------EEYSN-----------------------------------------------
-------K------------PVPNR--G-D---------------------------PHR
MM--TPRR-LP---------GTPS---A-SS-E-ASW-NSQSVLLRSS------------
----MR------N--R-S------------EN------------R-L----KK-------
----------VDGRS-F-FSNL--SCT-GSCSDGKSVYVNQ---N-V----DYHG-----
------------------------------RV--VENRKDQIQINHRPN----NL-DR--
------------------------------------------------------------
----------RKR-----YQAKLH------------------------------------
NQSFDRMSV-------------------RSNRE-AYYYKP----------QVLNPG---L
Q--NVT-------VKAQ-------L----------DD-----DPRKSLEVFGST------
--A-I----KKG-----D-IAK------------------NLERKLSM------------
--LSWD-AI--------------PN------AP-------------------TI--SS--
-------ISRSR-------RL---G--DDIE---SDTSSDLFEIDNISG-----S--G-Q
---------A---LF-TR-----QVS-D--------------------------------
-------------------G--MSSC-MTP-----Y-APSETSIE-W-----SVVTASAA
-------------AD-C--SFIS-DR-DGK-KSS-ENIR---V-QA--GRVT--------
-------------------------------KEA---QR----SRS-------G-GILG-
CKSLK---AVM-VAE-----N-AYRSD-------------EKAKPTKLHQ--------FP
KP-VTAM--PS---------------------M-----------KDLDF-----------
------------------------------------------------------S-----
------------------------------------------------------------
------------------------------------------------------------
--------------
>Gossypium_arboreum|LOC108478910|PKS3
------------------------------------------------------------
--------------MMDG------------------------------------------
-------EKRK-NT---SLG---DV--------SFS-------SYH-T-TA-E-------
-------EI-FVHN-----FAE----------------------PGNRIKHPQ--VA---
------------------------------------------------------------
--------------------------------------IGRLE-R------N-KT-----
---------QVSEISVFGAENYFNMKL---D-D-G------------------------D
D-----------------------------------------------------------
-----------------------------D--------------------------LLHP
-V--GPRR-WP---------GTPT---A-SS-E-ASW-SSQSVLLPSF------------
----RG------N--R-S------------VN------------K-P----KR-------
----------VDGRSFF-FSNL--SCT-GSCSDGKSVYVNQ---N-V----D-HG-----
------------------------------RVHAKQVR----------------------
------------------------------------------------------------
----------RKL-----MEAK--------------------------------------
-DKFDQMSA-------------------GSNRE-V-CFRS----------PVLK------
-------------LKRQ------------------MD-----DPRNSLEVFGST------
--A-M----KKG-----D-ITK------------------NLERKLSM------------
--LTWD-AI--------------PN------AP-------------------TI--SS--
-------VSRSS-------QA---G--DDVE---SDCSSDLFEIDNICG-----D--GPA
---------A---LF-ARP-RPGHAS-D--------------------------------
-------------------G--MSSC-MTP----PY-APSGTSVE-W-----SVVTAG-A
-------------AD-C--SFVS-DY-DVK-KPN--------------------------
-------------------------AV-A-TKVA---QR----SRS-------G-GILG-
CKSHK---AAM-VAE-----T-AYTRD-------------GKTKS--------------P
---SSIV--PKKLF----------------------------------------------
------------------------------------------------------PY----
------------------------------------------------------------
------------------------------------------------------------
--------------
>Gossypium_hirsutum|Gh_A12G1605|PKS3
------------------------------------------------------------
---------------MDG------------------------------------------
-------EKRK-NT---SLG---DV--------SFS-------SYH-T-TA-E-------
-------EI-FVHN-----FAE----------------------PGNRINHPQ--VA---
------------------------------------------------------------
--------------------------------------IGRLE-R------N-KT-----
---------QVGEISVFGAENYFNMKL---D-D-G------------------------D
D-----------------------------------------------------------
-----------------------------D--------------------------LLHP
-V--GPRR-WP---------GTPT---A-SS-E-ASW-SSQSVLLPSF------------
----TG------N--R-S------------VN------------K-P----KR-------
----------VDGRSFF-FSNL--SCT-GSCSDGKSVYVNQ---N-V----D-HG-----
------------------------------RVHAKQVR----------------------
------------------------------------------------------------
----------RKL-----MEAK--------------------------------------
-DKFDQMSA-------------------GSNRE-V-CFRS----------PVLK------
-------------LKRQ------------------MD-----DPRNSLEVFGST------
--A-M----KKG-----D-ITK------------------NLERKLSM------------
--LTWD-AI--------------PN------AP-------------------TI--SS--
-------VSRSS-------QA---G--DDVE---SDCSSDLFEIDNICG-----D--GPA
---------A---LF-ARP-RPGHAS-D--------------------------------
-------------------G--MSSC-MTP----PY-APSGTSVD-W-----SVVTAG-A
-------------AD-C--SFVS-DY-DVK-KPN--------------------------
-------------------------AV-A-TKVA---QR----SRS-------G-GILG-
CKSHK---AAM-VAE-----T-AYTRD-------------GKTKS--------------P
---SSIV--PKKLF----------------------------------------------
------------------------------------------------------PY----
------------------------------------------------------------
------------------------------------------------------------
--------------
>Gossypium_hirsutum|Gh_D12G1743|PKS3
------------------------------------------------------------
---------------MDG------------------------------------------
-------EKRK-NT---SLG---DV--------SFS-------SYL-T-TA-E-------
-------EI-FVHN-----FAE----------------------PGNRIKHP--------
------------------------------------------------------------
------------------------------------------------------------
---------QVGEISIFGAENYFNMKL---D-D-G------------------------D
D-----------------------------------------------------------
-----------------------------D--------------------------LLHP
-V--GPRR-WP---------GTPT---A-SS-E-ASW-SSQSVLLPSF------------
----TG------N--R-S------------VN------------K-P----KR-------
----------VDGRSFF-FSNL--SCT-GSCSDGKSVYVNQ---I-V----D-HG-----
------------------------------RVHAKQVR----------------------
------------------------------------------------------------
----------RQL-----MEAK--------------------------------------
-DKFDQKSV-------------------GSNRE-V-CFRS----------PVLK------
-------------LKTQ------------------LD-----DPRNSLEVFGST------
--A-M----KKG-----D-ITK------------------NLERKLSM------------
--LTWD-AI--------------PN------AP-------------------TI--SS--
-------VSRSS-------QA---G--DDVE---SDCSSDLFEIDNICG-----D--GPA
---------A---LF-ARP-RPGHAS-D--------------------------------
-------------------G--MSSC-MTP----PY-APSGTSVD-W-----SVVTAG-A
-------------AD-C--SFVS-DY-DVK-KPN--------------------------
-------------------------AV-A-TKVA---QR----SRS-------G-GILG-
CKSHK---AVM-VAE-----T-AYTRD-------------GKTKS--------------P
---SSIV--PKKLF----------------------------------------------
------------------------------------------------------PY----
------------------------------------------------------------
------------------------------------------------------------
--------------
>Gossypium_raimondii|B456_008G192500|PKS3
------------------------------------------------------------
---------------MD-------------------------------------------
----------------------------------------------------E-------
-------EI-FVHN-----FAE----------------------PGNRIKHP--------
------------------------------------------------------------
------------------------------------------------------------
---------QVGEISVFGAENYFNMKL---D-D-G------------------------D
D-----------------------------------------------------------
-----------------------------D--------------------------LLHP
-V--GPRR-WP---------GTPT---A-SS-E-ASW-SSQSVLLPSF------------
----TG------N--R-S------------VN------------K-P----KR-------
----------VDGRSFF-FSNL--SCT-GSCSDGKSVYVNQ---I-V----D-HG-----
------------------------------RVHAKQVR----------------------
------------------------------------------------------------
----------RKL-----MESK--------------------------------------
-DKFDQKSV-------------------GSNRE-V-CFRS----------PVLK------
-------------LKTQ------------------LD-----DPRNSLEVFGST------
--A-M----KKG-----D-ITK------------------NLETKLSL------------
--LTWD-AI--------------PN------AP-------------------TI--SS--
-------VSRSS-------QA---G--DDVE---SDCSSDLFEIDNICG-----D--GPA
---------A---LF-ARP-RPGHAS-D--------------------------------
-------------------G--MSSC-MTP----PY-APSGTSVD-W-----SVVTAG-A
-------------AD-C--SFVS-DY-DVK-KPN--------------------------
-------------------------AV-A-TKVA---QR----SRS-------G-GILG-
CKSHK---AVM-VAE-----T-AYTRD-------------GKTKS--------------P
---SSIV--PKKLF----------------------------------------------
------------------------------------------------------PY----
------------------------------------------------------------
------------------------------------------------------------
--------------
>Gossypium_arboreum|LOC108481266|PKS3
------------------------------------------------------------
------------------------------------------------------------
------------------------------------------------------------
--------------------MK----------------------PANQHPEPE--IAP--
------------------------------------------------------------
--------------------------------------------R------G-EI-----
---------EEGEIGVFGAEKYFNMEL---D-D-GEC-----------------PK--LY
D-----------------------------------------------------------
--------------------KYSNQ--I-D---------------------------LHH
-M-------------------TLC---A-SS-E-TSW-NIQSVSLPNF------------
----TR------S--R-S------------EN------------R-R----TK-------
----------VDGRS-F-FSSL--GSS-GSSSDGKSVYLNQ---N-V-------------
-------------------------------VHGKDYSKEHIRVDHRPI----DM-DG--
------------------------------------------------------------
----------TKL-----VQAKFKVED------------EF------------------D
TQIF--------------------------------------------------------
------------------------------------------DPRKSLEVFGSS------
--G-M----NKG-----D-IAK------------------NLERKLCM------------
--LTWD-AF--------------PN------AP-------------------TI--SS--
-------IYKSR-------LL---G--DDDDE-HSEGSSDLFEIGNILG-----D--G-E
------------------------AS-D--------------------------------
-------------------G--MSSCMMTP-----Y-APSETSIQ-W-----SVVTASTA
-------------AD-C--SVVS-GY-NDETKSA-KSIR---A-PA--SKTT--------
------------------------------TKEA---QR----SRS-------G-GILG-
CRRHK---AVM-VAES----T-AYRKR-------------W-------------------
------------------------------------------------------------
------------------------------------------------------------
------------------------------------------------------------
------------------------------------------------------------
--------------
>Gossypium_hirsutum|Gh_A03G0584|PKS3
------------------------------------------------------------
------------------------------------------------------------
------------------------------------------------------------
--------------------MK----------------------PANQHPEPE--IAP--
------------------------------------------------------------
--------------------------------------------R------D-EI-----
---------EEGEIGVFGAEKYFNMEL---D-D-GEC-----------------PK--LY
D-----------------------------------------------------------
--------------------KYSNQ--I-D---------------------------LHH
-M-------------------TLC---A-SS-E-TSW-NIQSVSLPNF------------
----TR------S--R-S------------EN------------R-R----TK-------
----------VDGRS-F-FSSL--GSS-GSSSDGKSVYLNQ---N-V-------------
-------------------------------VHGKDYSKEHIRVDHRPI----DM-DG--
------------------------------------------------------------
----------TKL-----VQAKFKVED------------EF------------------D
TQIF--------------------------------------------------------
------------------------------------------DPRKSLEVFGSS------
--G-M----NKG-----D-IAK------------------NLEKKLCM------------
--LTWD-AF--------------PN------AP-------------------TI--SS--
-------IYKSR-------LL---G--DDDDE-HSEGSSDIFEIGNILG-----D--G-E
------------------------AS-D--------------------------------
-------------------G--MSSCMMTP-----Y-APSETSIQ-W-----SVVTASTA
-------------AD-C--SVVS-GY-NDETKSA-KSIR---A-PA--SKTT--------
------------------------------TKEA---QR----SRS-------G-GILG-
CRRHK---AVM-VAES----T-AYRKR-------------W-------------------
------------------------------------------------------------
------------------------------------------------------------
------------------------------------------------------------
------------------------------------------------------------
--------------
>Gossypium_hirsutum|Gh_D03G0866|PKS3
------------------------------------------------------------
------------------------------------------------------------
------------------------------------------------------------
--------------------ME----------------------PANQHPEP--------
------------------------------------------------------------
--------------------------------------------R------D-EI-----
---------EEGEIGVFGAEKYFNMEL---D-D-GEC-----------------PK--LY
D-----------------------------------------------------------
--------------------KYSNQ--I-D---------------------------LHH
-M-------------------TLS---A-SS-E-TSW-NIQSVSLPNF------------
----TR------S--R-S------------EN------------R-R----TK-------
----------VDGRS-F-FSSL--GSS-GSSSDGKSVYLNQ---N-V-------------
-------------------------------VHGKDYSKEHIRTDHRPI----DM-DG--
------------------------------------------------------------
----------TKL-----VQANFKVED------------EF------------------D
TQSF--------------------------------------------------------
------------------------------------------DPRKSLEVFGSS------
--G-M----NKG-----D-IAK------------------NLERKLCM------------
--LTWD-AF--------------PN------AP-------------------TI--SS--
-------IYKSR-------LL---G--DDDDE-HSEGSSDLFEIGNILG-----D--G-E
------------------------------------------------------------
---------------------------MTP-----Y-APSETSIQ-W-----SVVTASTA
-------------AD-C--SFVS-GY-DDETKSA-KSIR---A-PA--SKTT--------
------------------------------VKEA---QR----SRS-------G-GILG-
CRRHK---AVM-VAES----T-AYRKR-------------W-------------------
------------------------------------------------------------
------------------------------------------------------------
------------------------------------------------------------
------------------------------------------------------------
--------------
>Gossypium_raimondii|B456_003G096700|PKS3
------------------------------------------------------------
------------------------------------------------------------
------------------------------------------------------------
--------------------ME----------------------PANQHPEP--------
------------------------------------------------------------
--------------------------------------------R------D-EI-----
---------EEGEIGVFGAEKYFNMEL---D-D-GEC-----------------PK--LY
D-----------------------------------------------------------
--------------------KYSNQ--I-D---------------------------LHH
-M-------------------TLS---A-SS-E-TSW-NIQSVSLPNF------------
----TR------S--R-S------------EN------------R-R----TK-------
----------VDGRS-F-FSSL--GSS-GSSSDGKSVYLNQ---N-V-------------
-------------------------------VHGKDYSKEHIRADHRPI----DM-DG--
------------------------------------------------------------
----------TKL-----VQAKFKVED------------EF------------------D
TQSF--------------------------------------------------------
------------------------------------------DPRKSLEVFGSS------
--G-M----NKG-----D-IAK------------------NLERKLCK------------
--LTWD-AF--------------PN------AP-------------------TI--SS--
-------IYKSR-------LL---G--DDDDE-HSEGSSDLFEIGNILG-----D--G-E
------------------------------------------------------------
---------------------------MTP-----Y-APSETSIQ-W-----SVVTASTA
-------------AD-C--SFVS-GY-DDETKSA-KSIS---A-PA--SKTT--------
------------------------------VKEA---QR----SRS-------G-GILG-
CRRHK---AVM-VAES----T-AYRKR---------------------------------
------------------------------------------------------------
------------------------------------------------------------
------------------------------------------------------------
------------------------------------------------------------
--------------
>XP_028107116.1|Camellia_sinensis|PKS3
------------------------------------------------------------
---------------MDS------------------------------------------
-------QD-N-TD---NLR---VA--------SFS-------AYL-N-ST-D-------
-------EG-LMLK-----LTR-----------------------AIQDAAPE--IISPE
VTPR--------------------------------------------------------
--------------------------------------PLSLR-R-----SKINQ-----
---------EEGEIGVFGADKYFNMKM---NCD-D-N-----------------PK--LI
D-----------------------------------------------------------
---------------------NRVE--V-E---------------------------LCH
-R--KPKLSSG---------GTPS---V-SS-E-ASL-NSQNALLPTL------------
----LK------N--P-S------------RI------------K-Q----KK-------
----------ATAKR-F-LAGF--GCN-GPCLDKMSVHIDE---G-V-------------
-------------------------------VQKKEIREESFRFV-NP------------
------------------------------------------------------------
----------VQS--------------------------QL-------------------
----------------------------GLRGE-D-LFVF----------PFLKSG---K
E--NLT-------VKKQL-----EEEKV------DKE-----ESRYSIEVFGSH------
--M-I----KKG-----DNISI------------------NLERKLSM------------
--LTWD-AI--------------PK------SQ-------------------DL--PST-
-----LPISSTP-------GP---C--DDIQ---SDASSDLFEIDTLSG-----T--G-H
---------S---LL-TM-----QAT-E--------------------------------
-------------------N--VS----------QY-EPSEASIE-W-----SVVTAS-A
-------------AD-F--STVS-EY-DEK-SIA-GDHL---T-ST---NAT--------
------------N---RNKTAK-TKNI-V-CKEG---QK----GRS-------G-GFLG-
CKTQK---AVS-VAE-----A-AHRAN-------------EKAKS---------------
-----------MKS--QGD--------V---WR-----------KDFEFG----------
-------------PVQ--RSFA-------------SKV-------V-------SP-----
------------------------------------------------------------
------------------------------------------------------------
--------------
>Prunus_persica|EMJ10003|PKS3
------------------------------------------------------------
---------------MEG------------------------------------------
------KAN-N-SA---HTR---DA--------SFS-------SYI-S-GA-E-------
-------GN-FVLK-----LAG-----------------------SVQTPPPA--MTL--
------------------------------------------------------------
--------------------------------------------S------R-KT-----
---------EEGEISVFGAERYFNMML---E-D-E-G-----------------PR--IV
D--------YNTS-----------------------------------------------
-------KHG-H-------NKKENR--T-G---------------------------QHY
-K--QPNS-RP---------GTPS---T-CS-E-ASW-NSQSALLPS-------------
----LR------N--S-S------------HN------------K-K----KK-------
----------VNGKIKS-FSIF--SCN--GCSDKKAIYIHE--IN-A----G-HG-----
------------------------------GHHGKDARKQSVRIDQNP------------
------------------------------------------------------------
----------VKQ-----SQPRFKERD------------EL------------------H
YSSFQ-----------------------TSHKE-E-HFAF----------TNLNSS---A
Q--KSA-------AKSEL----GEKKTK------EEE-----EPRKSLEVFGSH------
--M-M----KGD-----I-VAI------------------NLERRLSM------------
--LSWD-AI--------------PK------AQ-------------------SL--SN--
-------ASVTG------PVI---N--EDVE---SDASSDLFEIENLPG-----S--G-Q
---------T---PF-TS-----HTS-D--------------------------------
-------------------G--MS---VAS-AA-RY-DSSETSME-W-----SVVRTFNG
------------KGE---------SY-SLR-LWQ-ENYYV--------------------
-------------------------------------QH--------------A-FALG-
------------------------------------------------------------
-------------------------------GL---------------------------
------------------------------------------------------------
------------------------------------------------------------
------------------------------------------------------------
--------------
>XP_004301154.1|Fragaria_vesca_subsp._vesca|PKS3
------------------------------------------------------------
---------------MEREA-N-KA-----------------------------------
-------TT-P-TT---HTR---DA--------SFS-------SYL-T-RA-E-------
-------GN-LVFKSP--------------------------------------------
------------------------------------------------------------
--------------------------------------ALNLS-K------R-ID-----
---------QDGEISVFGAERYFSMML---E-D-D-S-----------------PR--VL
V-----------------------------------------------------------
-------DYN-N--------TSRAG--L-Q---------------------------LEK
-Q--TKTS-RQ---------GTPS---A-CS-N-ASW-NNQTDYLPSW------------
----RR------N--Q-S------------PN------------K-K----KN-------
----------VNGKK-I-FSGF--VCS-GSCSDQKSIHVHE--VN-V-------------
-------------------------------RVARDFKKQSFGM------------DHH-
------------------------------------------------------------
----------VKK-----DQPRFKAKEV-----------EL----------------LHH
YPSFG-----------------------GSNKE---HLAF----------ANFGAK---E
E-----------------------KAKQ------EEE-----KPRKSLDVFGSE------
--I-M----KKGE----DIVAI------------------NLERRLSM------------
--LSWD-AI--------------PK------PQ-------------------SH--SI--
-------TSGND------EMS---N--DDNE---SDASSDLFEIENLTG-----T--G-Q
---------P---LMFTK-----QAS-D--------------------------------
-------------------G--LTS--MAS-PT-KY-GSSEASID-C-----SVVTAN-V
-------------FS----AAVS-DY-GKK-NLV-PANQL--------------------
-------------------------------------QH--------------Q------
--------------------S------L--------------------------------
---ESMW--KVRKF-------------T--------------------------------
------------------------------------------------------------
------I-----------------------------------------------------
------------------------------------------------------------
--------------
>Nicotiana_attenuata|A4A49_18677|PKS3
------------------------------------------------------------
---------------MAA------------------------------------------
-------DD-N-TT---SLR---IA--------SFS-------CYL-S-NP-E-------
-------ES-FVQK-----IGG-----------------------AVES---A--LISHP
ETPFSLTAVK-AAKAAAAKPSL------NSNQDNLANLRMESF-SYLKTKEE-NFAFKNS
A-APVQDPTIAFV-FPQQ--------------------VKQLE-R------N-KS-----
---------KDGEISIFGADKYFNMDL---D-Y-G-A-----------------AP--LP
P--------DGVM-----------------------------------------------
-------KYK-T---------------T-D---------------------------PPN
-L--KPNV-QS---------GTPS---I-CS-EASSW-NSQNALLQNI------------
----RR------N--G-C------------QT------------K-Q----KK-------
----------ITRRR-F-LDSI--SCQ--PCSDKKAVYVDE---S-I----G-HA-----
------------------------------------------------------------
------------------------------------------------------------
----------ISQ-----------------------------------------------
-------------------P--------GPKHGVG-PFAL----------SLA-------
-------------------------QGQ------SIE-----EQRKSLEVFGSG------
--K-M----GKG-----D-IAV------------------NLERKLSM------------
--LTWD-AI--------------PK------AQ-------------------NL--PT--
-------TTNGS------STV---C--DDMA---SDASSDLFEIENISS-----S--G-Y
---------G---LV-NT-----QTSGD--------------------------------
-------------------C-MSSSC-MSP-TT-QY-APSEVSIE-W-----SVVTAS-A
-------------AD-YS-SIIS-DY-DEK-NFC-ISGNI--N-SR---YAT--------
-----------------DKTTK-NKNT-V-GKEV---QK----TCP------ST-GLLG-
CKSHK---AVN-VAE-----T-VHKTS-------------EKANQ-----R---------
------------------------------------------------------------
------------------------------------------------------------
------------------------------------------------------------
------------------------------------------------------------
--------------
>Nicotiana_tabacum|LOC107815731|PKS3
------------------------------------------------------------
---------------MAA------------------------------------------
-------DD-N-TT---SLR---IA--------SFS-------CYL-S-NP-E-------
-------ES-FVQK-----IGG-----------------------AVES---A--LISPP
EIPFSLTAVK-AAKAATAKPSL------NSNQDNLANLRVESFSSYLKTKED-NFVFKNL
A-APVQDPTIAFV-FPQQ--------------------VKQLE-R------N-KS-----
---------KDGEISIFGADKYFNMDL---D-Y-G-A-----------------AP--LP
P--------AGVM-----------------------------------------------
-------KYR-G---------------I-N---------------------------PPN
-L--KPNV-QS---------GTPS---I-CS-EASSW-NSQNALLRNI------------
----RR------N--G-Y------------QT------------K-Q----KK-------
----------TT-RR-F-LDTF--ACQ--PCSDKKAVYVDE---S-I----G-HA-----
------------------------------------------------------------
------------------------------------------------------------
----------ISQ-----------------------------------------------
-------------------P--------GPKHGVG-PSAL----------SLA-------
-------------------------QDQ------SIE-----EQRKSLEVFGSG------
--K-M----GKG-----D-IAV------------------NLERKLSM------------
--LTWD-AI--------------PK------AQ-------------------NL--PT--
-------TTNGS------STV---C--DDMA---SDASSDLFEIENISS-----S--G-Y
---------G---LV-NT-----QTSGD--------------------------------
-------------------C-MSSSC-MSP-TT-QY-APSEVSIE-W-----SVVTAS-A
-------------AD-YS-SIIS-DY-DEK-NFG-ISGNI--N-SR---NAT--------
-----------------NKTTK-NKNT-V-GKEV---QK----TRP------ST-GLLG-
CKSHK---AVN-VAE-----T-VHKTS-------------DKAKQ-----R---------
------------------------------------------------------------
------------------------------------------------------------
------------------------------------------------------------
------------------------------------------------------------
--------------
>Nicotiana_tabacum|LOC107813000|PKS3
------------------------------------------------------------
---------------MAA------------------------------------------
-------DD-N-VT---SLR---IA--------SFS-------CYL-S-NP-E-------
-------AS-FVQK-----IGG-----------------------AVES---A--LISPP
ETPFSSTAV----NAATAKPSS------KSNQDNLANLRVESFSSYLKTKEE-NFAFTNS
A-APVQDPTIAFV-FPQQ--------------------VKQLE-R------N-KS-----
---------KDGEISIFGADKYFNMDL---D-Y-G-A-----------------AH--LP
P--------AGVM-----------------------------------------------
-------KYR-G---------------I-D---------------------------PPN
-L--KPNV-RS---------GTPS---I-CS-EASSW-NSQNALLQNI------------
----RR------N--G-C------------QT------------K-Q----KK-------
----------MTRRR-F-LDSF--SCQ--PCSDKKAVYVDE---S-I----G-HG-----
------------------------------------------------------------
------------------------------------------------------------
----------ISQ-----------------------------------------------
-------------------P--------GPKHGVG-PFAL----------SLA-------
-------------------------QDQ------SIE-----EQRKSLEVFGSG------
--K-M----GKG-----D-IAV------------------NLERKLSM------------
--LTWD-AI--------------PK------AQ-------------------NL--PT--
-------TTNGS------STV---C--DDMA---SDASSDLFEIENISS-----S--G-Y
---------G---LV-NT-----QTSGD--------------------------------
-------------------Y-MSGSC-MSP-TT-QY-APSEVSIE-W-----SVVTAS-A
-------------AE-YS-SIIS-DY-DEK-NFG-ISGNI--N-SR---NAT--------
-----------------NKTTK-NKNT-V-GKEV---QK----TRP------ST-GLLG-
CKSQK---AVN-VAE-----T-VHKTS-------------EKAKQ-----R---------
------------------------------------------------------------
------------------------------------------------------------
------------------------------------------------------------
------------------------------------------------------------
--------------
>Solanum_lycopersicum|Solyc03g116160.1|PKS3
------------------------------------------------------------
---------------MSA------------------------------------------
-------DD-N-AT---GLR---VA--------SFS-------CYL-S-NP-E-------
-------ES-FVHK-----LNG----------------------GAVEP---A--FISPP
ETPFSVT------KAATAKPSL------NGTKDNLANLRMESFSSYLKTGED-NFAFKAS
G-APVRDPTIAFV-FPQQP--------------SFHS-ATQLE-Q------I-KS-----
---------KDGEISIFGADKYFNMQL---D-Y-G-A-----------------AA----
---------SPAGV----------------------------------------------
-------KYR-G-------RLNEGT--V-D---------------------------VPH
-V--KHNS-QS---------GTPS---I-CS-ESSSW-NSKNALLQNL------------
----GQ------N--VVY------------PT------------K-Q----KK-------
----------MTRMR-F-LPTF--TCQ-GPCLDKKAVYVNE---S-I----G-LG-----
------------------------------------------------------------
------------------------------------------------------------
----------FSQ-----------------------------------------------
-------------------T--------GSKRS---PFAL----------SSGPCG---T
E------------VQTHW-----DDHNL------SIE-----DQRKSLEVFGSG------
--K-I----GKG-----D-IAV------------------NLERKLSM------------
--LTWD-AI--------------PK------AQ-------------------NL------
---------HGS------STA---C--DDMA---SDASSDLFEIENISS-----S--E-Y
---------G---LL-NT-----QTSGD--------------------------------
----------------------YSSC-MSP-TT-QYDAPSEASIE-W-----SVVTAS-A
-------------AD-YL-SVIS-DY-DEK-NFG-FGDYT--S-SR---NTA--------
-----------------NKTTK-IKNP-A-VKEV---QK----THP------ST-GLLG-
CKTQK---AVN-VAE-----T-VHKAK-------------LR------------------
------------------------------------------------------------
------------------------------------------------------------
------------------------------------------------------------
------------------------------------------------------------
--------------
>Nicotiana_tabacum|LOC107823719|PKS3
------------------------------------------------------------
---------------MET------------------------------------------
-------ND-N-ST---SLR---VE--------SFS-------CYL-S-NP-ED------
-------QS-FIHK-----LGG-----------------------AYEDPY--------P
ETAFSVS----SERATIKPPSN------NSTRDNLANLRVDSFSSYLKAEEDNNFAFKTI
G-PPVQDATIAFV-FPQQA------------SVTVGT-PKYQE-R------T-KS-----
---------KDGELNIFGADKYFNMKL---D-Y-G-A-----------------VP----
---------TTVV-----------------------------------------------
-------KYG-G-------QMNKGM--V-D---------------------------LPY
-L--KPSC-RT---------GTQS---I-CS-EASSF-NSQSALLQNL------------
----QT------S--K-S------------QT------------K-Q----KK-------
----------MTGRR-F-LSSF--GCQ-GPCLDKKAVSVDE---T-I----G-HG-----
------------------------------------------------------------
------------------------------------------------------------
------------------------------------------------------------
--------------------------------KVS-KLAL----------SSGPSM---R
D--KLS------IVK---------NQDP------SIE-----EQRKSLEVFGSD------
--K-M----RKG-----E-IAG------------------NLERKLSM------------
--LTWD-AI--------------PK------VQ-------------------DI--PI--
-------TTIGS------GTV---G--DDMA---SDASSDLFEIENISS-----S--G-Y
---------G---HM-NS-----QTRGDN-------------------------------
-------------------Y-VPTGC-ISPITT-QY-APSEASIE-W-----SVITSS-A
-------------AD-YS-SVIS-DY-GEK-WIS-IAANT--T-SR--INAA--------
-----------------NKNTN-TKYA-V-GKEG---QK----TRP-------G-GLLG-
CKSNK---AVS-VVE-----T-VYKTG-------------EKAKH-HQRG----------
------------------------------------------------------------
------------------------------------------------------------
------------------------------------------------------------
------------------------------------------------------------
--------------
>Solanum_lycopersicum|Solyc06g069880.1|PKS3
------------------------------------------------------------
---------------MEA------------------------------------------
-------NN-N-VT---SLR---VA--------SFS-------CYL-S-NP-DD------
-------QS-FLHK-----LGG-----------------------SYEEPYSA--VVLPP
ENPFSVR----ATKAPTSKPSS------NNPRDSLANLRVESFSSYLKTDED-NFAFKTS
GASPVQDPTIAFV-FSQQT--------------LVST-QKHQE-R------T-KL-----
---------KDGELSIFGADKYFNKKL---E-Y-G-A-----------------AA----
---------TSVV-----------------------------------------------
-------KYG-G-------QMNNGM--V-D---------------------------LPH
-P--KPSS-QT---------GTPS---I-HS-EASSF-NSQSALLQNL------------
----PR------N--R-Y------------QT------------N-Q----KK-------
----------STGRR-F-FATF--GCP-GPCSGKKAVRVDQ---S-S----E-PG-----
------------------------------------------------------------
------------------------------------------------------------
----------LPQ-----------------------------------------------
-------------------P--------GSKHSTG-HFAL----------SSGTAS---V
DE-KLR------VVKKHL-----DDQDQ------TIE-----EQRKSIEVFGSG------
--K-M----RQG-----D-IAV------------------NLERKLSM------------
--LTWD-AI--------------PK------AQ-------------------NL--PR--
-------ATIGS------STV---C--DDIA---SDASSDLFEIENISS-----S--G-Y
---------G---LM-HS-----QTS-D--------------------------------
-------------------Y--VPGC-MSP-TT-QY-APSEASIE-W-----SVITDS-A
-------------AG-YS-SVIS-DY-DSK-RIS-ISGNA--I-PR---NAA--------
-----------------CTNTKNNKNA-V-SKED---QK----ARQ-------G-GLLG-
CKSHK---AVS-VVE-----T-VYKTG-------------ENTKH-HQRG----------
------------------------------------------------------------
------------------------------------------------------------
------------------------------------------------------------
------------------------------------------------------------
--------------
>Solanum_tuberosum|PGSC0003DMG400033102|PKS3
------------------------------------------------------------
---------------MEA------------------------------------------
-------NN-N-VT---SLR---VA--------SFS-------CYL-S-NP-DD------
-------QS-FLHK-----LGG-----------------------SYEEPYPA--VVLPP
ENPFSVR----ATKAPTSKPSS------NNTRDNLANLRVESFSSYLKTEED-NFAFKTS
GVAPVQDPTIAFV-FPQQ-----------------------KE-R------T-KL-----
---------KDGELSIFGADKYFNKKL---E-Y-G-A-----------------VP----
---------TSVV-----------------------------------------------
-------KYG-G-------QTNNGM--V-D---------------------------LPH
-L--KPSS-RT---------GTPS---I-YS-EASSF-NSQSALIQNL------------
----PR------N--R-Y------------QT------------N-Q----KK-------
----------STGRR-F-FASF--GCP-GPCSGKKAVRVDQ---S-S----E-PG-----
------------------------------------------------------------
------------------------------------------------------------
----------LPQ-----------------------------------------------
-------------------P--------GSKHSTG-HFAL----------SSGTAS---V
DE-KLR------IVKKHL-----DDQDQ------TIE-----EQRKSIEVFGSG------
--K-M----RKG-----D-IAV------------------NLERKLSM------------
--LTWD-AI--------------PK------AQ-------------------NL--PS--
-------TTIGS------STV---C--DDMA---SDASSDLFEIENISS-----S--G-Y
---------G---LM-NS-----QTS-D--------------------------------
-------------------Y--VPGC-MSP-TT-QY-APSEASIE-W-----SVITDS-A
-------------AG-YS-SVIS-DY-DSK-RIS-ISGNA--I-PR---NAA--------
-----------------STNTKTNNNA-V-SKED---QK----TRP-------G-GLLG-
CKSHK---AVS-VVE-----T-VYKTG-------------ENTKH-HQRG----------
------------------------------------------------------------
------------------------------------------------------------
------------------------------------------------------------
------------------------------------------------------------
--------------
>Cucumis_sativus|Csa_1G033080|PKS3
------------------------------------------------------------
---------------MES------------------------------------------
-------EC-K-AH------P--PN--------VLS-------SYP-T-PN-E-------
-------DK-FLQKNP--PVKS----------------------EQQQLPYA---TSSNQ
KALC--------------------------------------------------------
--------------------------------------SKNMK-K------T-AS-----
---------SEEEIGVFRAERYYGMKL---E-D-E-S-----------------TR--VV
E--------NCGS-----------------------------------------------
-------NYA-K--------KKEQR--P-D---------------------------VQY
-R--RQKS-RS---------GTSS---V-TS-E-SSW-NSQAALFPSF------------
----LR------N--S-S------------QN------------I-Q----NK-------
----------TKGRS-L-LVSL--TCN-RSCSDKKSILVHR---N-FQ---G-QK-----
------------------------------GLQGNDVKKEATRNEQNHI----IM-DGR-
------------------------------------------------------------
----------MKF-----QTAT-----------------MV------------------K
HKPKSSISG-------------------VTTRE-E-ELVF----------PISNSQ---L
Q--NLS--------------------KI------QDE-----DPRKSIEVFGSN------
--K-L----DKK-----DLVAK------------------NLEKKLSV------------
--LKWD-AI--------------PK------AK-------------------AT--QT--
-------APRSD-------QM---I--EDIG---SDASSDLFEIENISG-----I--N-G
---------K---PF-TR-----NTS-D--------------------------------
-------------------V--ISSS-----MT-AY-EPSEASIE-W-----SAVTAS-A
-------------AD-F--SSVA-DY-DEK-KVT-ARTK---T-TQ--------------
----------------------------L-EKDL---HK----SHH-------S-GLLG-
CKSYK---AVS-IAE-----T-SYRNI-------------EKLNS-DSRR--------FP
RL-DSTM--IATNA-------------T--------------------------------
------------------------------------------------------------
------------------------------------------------------------
------------------------------------------------------------
------------G-
>unknown_id|Persea_americana|PKS1
------------------------------------------------------------
---------------MATVT-V-TS-----------------------------KN--FA
F------ND-D-GS---HLR---DA--------SFS-------SYL-S-SG-E-------
-------EA-FILK-----LGE-----------------------STHIPTST--VVSSA
ESPY--------------------------------------------------------
--------------------------------------QVRLG-R------K-YN-----
---------ENKEIGIFTAEKYFSGGM---D-K-M-E-----------------TT--SS
EKGW--------------------------------------------------------
-------KQP-P--------TKDGK-II-D---------------------------FPL
-P--KKAF-KS---------GTPS---A-CS-E-ASW-NSQRALLQKS------------
---------------Q-S------------PN------------M-Q----KQ-------
----------MSGKN-F-FSNF--G---CNCASKKSVEVVE---K-V----G-KN-----
----------------------------ITLSHGKKVVDLV----EEPHNTEMFV-DGL-
------------------------------------------------------------
----------IDV-----DETRTIMAGNRDHLGFKYGE-EI------------------D
CRIADKGGV-------------------GFKRE-D-LFTF----------PNLNPV---A
G--NHQ------AVR---------KQFE------EAQ-----EARFSLEVFGSNPS----
--Y-L----IKE-----D-IGS------------------NLHRKLTM------------
--FTSG-----------------PG---RWPIK-------------------DV------
------PVSSSS-------MD---G--GDVE---SDASSELFEIESFSS-----K--A-H
--------HP---FF-HS-----QDD----------------------------------
-------------------------------MS-CY-EPSEASIE-W-----SVVTAS-A
-------------AN-F--SIAS-DY-DYQ-KPT-EKIIT--------------------
-----------------------TATT---PKEV--VQR----RQH-------T-SLLG-
CRSSK---AVT-VAA-----N-AQRMS-------------EKAEP-NQRR--------QL
QS-DSMV--PSARF--QAQ--------N---RL-----------LGFASA-H--------
----LQSAFAM-----------------------------------H------TAH-APH
SLYMH-------------------------------------------------------
------------------------------------------------------------
--------------
>Arabis_alpina|AALP_AA1G206600|PKS3
------------------------------------------------------------
---------------MDV------------------------------------------
-------EK-K-SA---HIR-------------QIS-------TYK------P-------
-------QL-LVLSS----IQE---------------------HPSSR-------ISD--
------------------------------------------------------------
--------------------------------------KHNIKSS------V-AD-----
---------VDTEIGVFGAEKYFSMKL---D-H-V-D-----------------ST--VD
IT----------------------------------------------------------
-------KQH----------EKENR----EDHPN----------PPLNPPLTK---TTSS
-R--SRTS-RH---------GTPS---L-RS-E-SSY-NSQTFLMRI-------------
------------N--N-N------------DN------------K-Q----RK-------
----------TNDAS-ISFGGF--RCN-GPCSGVKTVNTDR---K-I----S--------
-------------------------------GKGRNFGQD--------------------
------------------------------------------------------------
------------------------------------------------------------
------------------------------------FVSY--------------------
------------------------DAKK------HMD-----EPKIRFETQKTDYPKPEM
IPLPI----QRS-----D-IAM------------------NLERKLSM------------
--LTWD-AI--------------PN------QL-------------------ST--KNNN
H-NNGNNSSMSS------KTQ---E--EETS---SETSSDLFEIENITN-----S-----
------------------------------------------------------------
----------------------------------VY-EPSEASIG-W-----SVVTGS-M
-------------AE-Q--SIIS-DF-DMM-KRI-KRSG-----SG--VK----------
-----------------------TKPV-V-------TEK---GRSG-------G-FLSG-
CKSHK---AVS-VVD-----S-TRNVK-------------EAAKV-DHHEMS--------
---------HQKKF--KTE--------I---RI-----------QDLSFL----------
------------------------------------------------------------
------------------------------------------------------------
------------------------------------------------------------
--------------
>Brassica_rapa_subsp._pekinensis|Bra016540|PKS3
------------------------------------------------------------
---------------MDA------------------------------------------
-------EK-K-SA---HFH-------------QIS-------THK------P-------
-------QL-LVLSS----IQE---------------------QPSSK-------TSD--
------------------------------------------------------------
--------------------------------------KPTIKAS------V-AD-----
---------VDSEIGVFGAEKYFSMKL---D-H-V-D-----------------ST--VD
IT----------------------------------------------------------
-------KPH----------EKENK----EYHPH------------TNTQLTK---TTSS
-R--SRTS-RH---------GTPS---V-RS-E-SSY-NSQTFLMRMN------------
------------N--N-N------------DN------------K-Q----RK-------
----------TNDVS-VSFGGF--RCN-GPCSGVKTINTDR---K-I----A--------
-------------------------------GKGRNYDRD--------------------
------------------------------------------------------------
------------------------------------------------------------
------------------------------------FVAY--------------------
------------------------DARK------HMD-----KPR-------------PM
IPIPI----QRS-----D-IAM------------------NLERKLSM------------
--LTWD-AI--------------PN------HK-------------------NN-----I
H-NNGNNSSMSS------KTQ---E--EETA---SEASSDLFEIENITS-----S-----
------------------------------------------------------------
----------------------------------VY-EPSEVSIG-W-----SVVTGS-M
-------------AD-Q--SVIS-DF-DIM-KRG-TRSG-----SV--VK----------
-----------------------TKPV-I-------AEK---VRSG-------G-FLSG-
CKSYK---AVS-VVD-----S-AKNVK-------------EAAKV-DHHEIS--------
---------QHKKL--KTE--------I---RI-----------QDLSFL----------
------------------------------------------------------------
------------------------------------------------------------
------------------------------------------------------------
--------------
>Brassica_napus|BnaA08g22400D|PKS3
------------------------------------------------------------
---------------MDA------------------------------------------
-------EK-K-SA---HFH-------------QIS-------THK------P-------
-------QL-LVLSS----IQE---------------------KLSSK-------TSD--
------------------------------------------------------------
--------------------------------------KPTIKAS------V-AD-----
---------VDSEIGVFGAEKYFSMKL---D-H-V-D-----------------ST--VD
IT----------------------------------------------------------
-------KQH----------EKENK----EYHPH------------PHTHLTK---TTSS
-R--SRTS-RH---------GTPS---V-RS-E-SSY-NSQTFLMRMN------------
------------N--N-N------------DN------------K-Q----RK-------
----------TNDVS-VSFGGF--RCN-GPCSGVKTINTDR---N-I----S--------
-------------------------------SKGRNYDRD--------------------
------------------------------------------------------------
------------------------------------------------------------
------------------------------------FVAY--------------------
------------------------DARK------HMD-----KAR-------------PM
IPIPI----QRS-----D-IAM------------------NLERKLSM------------
--LTWD-AI--------------PN------RK-------------------NN-----I
H-NNGNNSSMSC------KTQ---E--EETA---SEASSDLFEIENITS-----S-----
------------------------------------------------------------
----------------------------------VY-EPSEVSIG-W-----SVVTGS-M
-------------AD-Q--SVIS-DF-DIM-KRG-TRSG-----SV--VK----------
-----------------------TKPV-I-------AEK---VRSG-------G-FLSG-
CKSYK---AVS-VVD-----S-AKNVK-------------EAAKV-DHHEMS--------
---------QHKKL--KTE--------I---RI-----------QDLSFL----------
------------------------------------------------------------
------------------------------------------------------------
------------------------------------------------------------
--------------
>Brassica_napus|BnaC08g18330D|PKS3
------------------------------------------------------------
---------------MDA------------------------------------------
-------EK-K-GA---HFH-------------QIS-------THK------P-------
-------QL-LVLSS----IQE---------------------QPSSK-------ISD--
------------------------------------------------------------
--------------------------------------KPTVKAS------V-AD-----
---------VDSEIGVFGAEKYFSMKL---D-H-V-D-----------------ST--VD
IT----------------------------------------------------------
-------KQH----------EKENK----EYHPH----------THTHTQLTK---TTSS
-R--SRTS-RH---------GTPS---V-RS-E-SSY-NSQTFLMRMN------------
------------N--N-N------------DN------------K-Q----RK-------
----------TNDVS-VSFGGF--RCN-GPCSGVKTINTDR---K-I----A--------
-------------------------------GKGRNYDRD--------------------
------------------------------------------------------------
------------------------------------------------------------
------------------------------------FVAY--------------------
------------------------DARK------HMD-----KAR-------------PM
ISIPI----QRS-----D-IAM------------------NLERKLSI------------
--LTWD-AI--------------PN------HL-------------------ST--K---
--NINHNSSVSS------KTQ---E--EETA---SEASSDLFEIENITS-----S-----
------------------------------------------------------------
----------------------------------VY-EPSEVSIG-W-----SVVTGS-I
-------------AD-Q--SVIS-DF-DIM-KRG-TRSG-----SV--VK----------
-----------------------TKPV-I-------AGK---VRSG-------G-FLSG-
CKSYK---AVS-VVD-----S-ARNVK-------------EAAKV-DHHEMS--------
---------QHKKL--KTE--------I---RI-----------QDLSFL----------
------------------------------------------------------------
------------------------------------------------------------
------------------------------------------------------------
--------------
>Brassica_oleracea|Bo8g068110|PKS3
------------------------------------------------------------
---------------MDA------------------------------------------
-------EK-K-GA---HFH-------------QIS-------THK------P-------
-------QL-LVLSS----IQE---------------------QPSSK-------ISD--
------------------------------------------------------------
--------------------------------------KPTVKAS------V-AD-----
---------VDSEIGVFGAEKYFSMKL---D-H-V-D-----------------ST--VD
IT----------------------------------------------------------
-------KQH----------EKENK----EYHPH----------THTHTQLTK---TTSS
-R--SRTS-RH---------GTPS---V-RS-E-SSY-NSQTFLMRMN------------
------------N--N-N------------DN------------K-Q----RK-------
----------TNDVS-VSFGGF--RCN-GPCSGVKTINTDR---K-I----A--------
-------------------------------GKGRNYDRD--------------------
------------------------------------------------------------
------------------------------------------------------------
------------------------------------FVAY--------------------
------------------------DARK------HMD-----KAR-------------PM
ISIPI----QRS-----D-IAM------------------NLERKLSI------------
--LTWD-AI--------------PN------HL-------------------ST--K---
--NINHNSSVSS------KTQ---E--EETA---SEASSDLFEIENITS-----S-----
------------------------------------------------------------
----------------------------------VY-EPSEVSIG-W-----SVVTGS-I
-------------AD-Q--SVIS-DF-DIM-KRG-TRSG-----SV--VK----------
-----------------------TKPV-I-------AGK---VRSG-------G-FLSG-
CKSYK---AVS-VVD-----S-ARNVK-------------EAAKV-DHHEMS--------
---------QHKKL--KTE--------I---RI-----------QDLSFL----------
------------------------------------------------------------
------------------------------------------------------------
------------------------------------------------------------
--------------
>Arabidopsis_lyrata|scaffold_102103.1|PKS3
------------------------------------------------------------
---------------MDA------------------------------------------
-------EK-K-SA---HFR-------------QIS-------TYK------P-------
-------QL-LVLSS----IQE---------------------QPSSK-------ISD--
------------------------------------------------------------
--------------------------------------KPNIK----------AD-----
---------NDAEIGVFGAEKYFSMKL---D-P-V-D-----------------SS--AD
IT----------------------------------------------------------
-------KQH----------EKENT----QDH--------------PHPQLTK---TTSS
-R--SRTS-RH---------GTPS---V-RS-E-SSY-NSQTFLMRI-------------
------------N--N-N------------EN------------K-Q----RK-------
----------TNETS-VSFGRF--RCY-GPCSGVKTVHTDP---K-I----S--------
-------------------------------CKSRNSDRD--------------------
------------------------------------------------------------
------------------------------------------------------------
------------------------------------FVAY--------------------
------------------------DARK------HND-----KPRLHFEAKKADYNEPEK
IPLPI----QRS-----D-IAM------------------NLERKLSL------------
--LTWD-AI--------------PN------QL-------------------ST--KNNN
H-NNGNNSSMSS------NTQ---E--EETA---SVASSDLFEIENITS-----S-----
------------------------------------------------------------
----------------------------------VY-EPSEASIG-W-----SVVTGS-M
-------------AD-Q--SVIS-DF-HMM-KRV-TRSG-----PA--VR----------
-----------------------TKPV-I-------GEK---VRSA-------G-FLSG-
CKSHK---AVS-VVD-----S-SRKVK-------------ETAKV-DHHEMS--------
---------HQKKF--KTE--------I---RI-----------QDLSFL----------
------------------------------------------------------------
------------------------------------------------------------
------------------------------------------------------------
--------------
>Arabidopsis_thaliana|AT1G18810|PKS3
------------------------------------------------------------
---------------MDA------------------------------------------
-------EK-K-SA---HFR-------------QIS-------SYK------P-------
-------QL-LVLSS----IQE---------------------NPSSK-------ISE--
------------------------------------------------------------
--------------------------------------KANIK----------AD-----
---------NDAEIGVFGAEKYFSMKL---D-H-V-D-----------------ST--AD
IT----------------------------------------------------------
-------KQH----------EKENT----HDHPNANPNPNPNPHPHPHPQLTK---TTSS
-R--SKTS-RH---------GTPS---V-RS-E-SSC-NSQTFLMRIN------------
------------N--H-N------------EN------------K-Q----RK-------
----------MNDTS-ISFGGF--RCY-GPCSGVKTVHTDP---K-N----S--------
-------------------------------CKSRNSDRD--------------------
------------------------------------------------------------
------------------------------------------------------------
------------------------------------FVAY--------------------
------------------------DARK------HND-----KPRLHFEAKKADFHAQEK
ISLPI----QRS-----D-IAM------------------NLERKLSL------------
--LTWD-AI--------------PN------QL-------------------ST--KNNN
HNNNGNNSSMSS------NTQ---E--EETA---SVASSDLFEIENITS-----S-----
------------------------------------------------------------
----------------------------------VY-EPSEASIG-W-----SVVTGS-M
-------------AD-Q--SVIS-DF-DMM-KRV-TRNG-----PV--VK----------
-----------------------TKPV-I-------GEK---VRSA-------G-FLSG-
CKSHK---AVS-VVD-----S-SRKVK-------------ETAKV-DHHEMS--------
---------HQKKF--KTE--------I---RI-----------QDLSFL----------
------------------------------------------------------------
------------------------------------------------------------
------------------------------------------------------------
--------------
>Brassica_oleracea|Bo5g025870|PKS3
------------------------------------------------------------
-------------MEMDA------------------------------------------
-------EK-K-ST---HFR-------------QIS-------TYK------P-------
-------E--LVLSS----IQE---------------------HSSSK-------ISN--
------------------------------------------------------------
--------------------------------------KPTIKST------A-SD-----
---------VDSDIGVFGAEKYFSMKL---D-H-D-D-----------------------
------------------------------------------------------------
----------------------------------------------LHPQMTK---NTST
-R--SRTS-RQ---------GTPS---V-RS-E-SSY-NSETFLMRFN------------
------------N--N-N------------DN------------I-Q----RK-------
----------TNETS-VSFGGF--RCY-GPCYGVKTVNTER---K-N----S--------
-------------------------------SKGGNNDRD--------------------
------------------------------------------------------------
------------------------------------------------------------
------------------------------------YVAY--------------------
------------------------DPRK------HIN-----KPRPRLEARKADYPEP--
---------QRS-----D-IAM------------------NLERKLSM------------
--HSWD-AI--------------PN------HI-------------------ST--KN--
--NNGNNSSMSS------KTL---E--EETA---SEASSDLFEIENITS-----S-----
------------------------------------------------------------
----------------------------------VY-EPSEASIG-W-----SVVTGS-M
-------------AD-Q--SVIS-DF-DMM-KRG-TRSG-----SV--VK----------
-----------------------AKPM-I-------AEK---VRSG-------G-LLSG-
CKSHK---AVS-VLD-----S-TKILK-------------ETSKV-DHHEMS--------
---------QKKKF--KTE--------I---RI-----------QDLSFL----------
------------------------------------------------------------
------------------------------------------------------------
------------------------------------------------------------
--------------
>Cucumis_sativus|Csa_2G108600|PKS1
------------------------------------------------------------
---------------MDIFT-S-IS----------------------------SKT--LP
FDTHI--DS-N-NS-LGVYG---DT--------SFS-------SYL-S-AK-E-------
-------DHDFIRK-----LAE-----------------------STRYLKS--------
------------------------------------------------------------
--------------------------------------PNMIPCS------R-GG-----
---------EDGEIGIFGAEKYFNDGM---E-D-E-S-----------------TQ--RS
SN-------NHPSS------------QKLD------------------------------
-------KLI--------VAHMEEA--L--------------------------------
-K--LPKP-RL---------GTPS---V-GS-ESSSV-NSQRPLLKIVKSTTTTSA----
IATTIA-----SN----S------------YS------------L-Q----KR-------
--------SSNNNKS-F-LSNTLGYCM-CCTSNKKSTAVED-----V----G-EI-SFSN
A-----------------------------------------------------------
------------------------------------------------------------
----------ITT-----NPTRNNIN-------------NI-------------------
---LDREAP-------------------------S-FRGF----------PTAASS----
-------------LKMVH------LQEP------EEV-----VERKSLEVFGSP------
--M-TG--RLRN-----N-KPM------------------SLEKRLTM------------
--LSWD-KTN------------------------------------------NH--ST--
-------TLGSG-------MF-YNE--DEVN---SDCSSDLFEIESLTK-----Q--T-N
---------P---FH---------------------------------------------
----------------------------SPTAS-CY-APSEASVD-W-----SVVTAS-A
-------------LD-F----------DER-RPS-TTSPARVV-PPPPMRVN--------
----------------------------V-HKEVVVVPK----RRP-------S-SILG-
CKSEK---AVR-VAE-----G-NNKYE-------------RKMGG-NKSNNSDYLLMEQR
NS-ESLM--AVKRF--EDE--------T---KV-----------GGFSFKSQGSSSMLPI
PLPLPHHGLAT-RSLP--RP--------------------------Y------SPR-LTN
ITFNMQ------------------------------------------------------
------------------------------------------------------------
--------------
>XP_010695708.1|Beta_vulgaris_subsp._vulgaris|PKS3
------------------------------------------------------------
---------------MATTI-F-SP---------------------------------YR
A-----NDT-G-LN---YPR---DA--------SFS-------SYL-D-TT-E-------
-------RD-FVKS-----LAE-----------------------SINSPSSIREISTP-
------------------------------------------------------------
--------------------------------------RRSMG-R---NISR-VQ-----
---------RSGGSDVFGAERYFNEKI---D-D-K-KGS---------------SN-LVS
SK-----DGVSGNN----------------------------------------------
-------KHR------C---RREKR----DD---------------LFERKSST--SKIS
-T--SSSF-KS---------PTPS---L-KS-E-GSFNNSQIGFLLQK------------
---------------------------------------------------KG-------
----------SVGHK-I-FSGF--QCK-GSCFNKKSVYTTN---T-H----Q-TIQSSPK
S------------------------------YQGNNNVNN----------------NGY-
------------------------------------------------------------
----------RKS--------------------------RL-------------------
-----------------------------PHHQ-E-HFAF----------PIIDTA---S
F---------------------------------HLD-----HPRKSMEVFGLH------
--S-L----GKQ-----EIISH-----------------NNLEKKLSI------------
--LAWD-AI--------------PN------TP-------------------SS--PFTI
S-LKKKSSTTSSPTIIVRTDQ---D--EDVC---SVASSDLFEIENLSG-----A-----
---------PC-------------------------------------------------
-------------------S-------QAS-TP-YY-APSEASIE-W-----SVVTAS-A
-------------ADNF--SAFS-DY-DDE-KIA-IPRQR----SK--------------
-----------------------NITM-E-NKKV---QR--SSNSG-------G-MFLG-
CTSHK---AVD-VVQ-----N---------------------------------------
------------------------------------------------------------
------------YNLP--------------------------------------------
------------------------------------------------------------
------------------------------------------------------------
--------------
>Helianthus_annuus|HannXRQ_Chr08g0210531|PKS1
------------------------------------------------------------
---------------MKMYA-N-ES--------------------------TFVAN--LP
L------ET---RN---SFR---EV--------SFS-------SYL-N-KT-E-------
-------EN-MVRK-----LAN----------------------QASELPN---------
------------------------------------------------------------
--------------------------------------DHHYR-V------K-PE-----
---------DDEEIGVFGAEKYFKGEI---E-G-E-----------------------VN
QNDLRFIDTSDPTT----------------------------------------------
-------KMD----------QKLEE--F-DN---------------NF--------STKV
-R--GEQT-IM---------HTPS---V-RS-N-ASC-NSRSGLLPRN------------
------------K----D------------ST----------R-KIE----NG-------
----------SKSRT-F-LARF--G---CNCMNKKSTLIYE---K-Q------FIHSNTK
T--------------------------------GSDFDQK--------------------
------------------------------------------------------------
-----------------------------------------------------------T
DRLLDKTKE-------------------KKPRN-Q-YFSF----------PVLNSN----
----------------------------------SND-----PNRNSVSNSSSN------
--S------KSGNLAG-KVVKVDNNNNSNSNSNNNIGGRLSIGKKISL------------
--LS--------------------------DLE------------------DEM------
-------YNSSS------RMY---N--NEVD---SDSSSDLFEIESFSP-----T--G-D
SSC----------LG-QR------------------------------K-----------
-------------------------------SN-CY-APSEVSIE-W-----SVVTAS-A
-------------AD-F--SVVS-EF-EDV-RTG-GGGGGWRN-SG-------GMGR---
-----------------------VRVK-D-SKDE---QR----KRS-------G-ILSG-
CASYK---AVR-VAG-----D-ERKVGG-----------GEAGGR-------------TR
LS-DSTA--VGSVF----------------------------------------------
------------------RG----------------------------------------
------------------------------------------------------------
------------------------------------------------------------
---------GMI--
>Musa_acuminata_subsp._malaccensis|GSMUA_AchrUn_randomG18930_001|PKS4
------------------------------------------------------------
---------------MERYR-V-TA--SFHEDLP-------QRPT--SFQ-TTPSF--VS
L------P-------------------------PAS-------SYL-R-PA-A-------
-------AG---------------------------------------------------
------------------------------------------------------------
--------------------------------------IARRV-S------R-CV-----
---------DDTEISIFDAERYFNDGH---D-P-I-DRT-------------------TS
---------------LNGAA------ERRD-----------------LL-----------
-----TRRIG----------SFVAS-----------------------------------
----TVGS-SS---------STLT---A-SS-E-ASW-NSQCGLLSCSPGSVS-------
--VAMR------A--L-P------------PK------------E-P----RK----SPS
S----------AARR-F-F-----ARR-CPCSGGKSVDRES---V-M----P----EEIK
NA----------------------------------------------------------
------------------------------------------------------------
---------------------------------------EI-G-----------------
----RPMLN----------------SGILFGDS-G-GFSF----------PILNPT---S
L--TS-----------------------------AEE-----PPRESLEVFRPT------
--K------ETAG---------------------------------------------DP
PGFAYR-AI--------------LK-----------------------------------
-----------S-------PP---E--DDAA---SDASSDLFEIESFST-----Q--T-T
YR-------PG------------GDSLDPH----ER------------------------
-----------LRRDLEEMP--LPPS-IAP-SE-CY-PPSEVSVE-W-----SVTTAE-G
-------------FD-R--ASLA-NF-STS-A------------SD--FGEL--------
-----------------RFSAA-TGGA-----PAG-GRR----RKC-------N-GLLS-
CGNEK---AVS-VGP-----N-PVRLAP--------------------------------
---SV-------------------------------------------------------
------------------RP--------------------------H------HVR-R-A
MSH---------------------------------------------------------
---------------------------AVRTK----------------------------
--------------
>unknown_id|Persea_americana|PKS4
------------------------------------------------------------
---------------MERYT-V-TA--SFKRTTM------PPIP-------TTFNN--PE
I------PH-N--S---HLK---DA--------SFS-------SYL-R-PT-T-------
-------TT------------------------------------------T--------
------------------------------------------------------------
--------------------------------------NPTSP-K------P-PL-----
---------DDTELSIFDAERYFNENP---D-K-K-HHP-------------------KS
P-------VAV---------------ERCD-----------------L------------
--SSTVSRLS----------SVSSL----D----------------GY----P-----RN
-Y--RTGS-FH---------ATPT---A-SS-E-ASW-NSQTGLLSNPPGSIA-------
--VSIK------T--L-P------------LK----------H-E-Q----RK----GY-
-----------SKRW-L-F-----GRK-CPCSGKKSVDVEE---K-L----P-----ESR
K--PIQINSNSNGSLNPKKQS----LEKAPVEMEKSLEAE------PVAKLKLVG-GSW-
----------AKDEEV--------------------------------------------
----------VVR-----EHEHFPP-------GTCFPA-EI-G-----------------
----RRIVP-SGRSF----------------GD-S-GFSF----------PILNPP---P
A--AGK-------LRLN-------CTSP------PED-----PPRESLEVFLPS------
--D------EMGV----R-RSD------------------EFQRRMVVLPFS---GEAGR
RSFTFS-GS--------------PK-----------------------------------
-----------A-------VR---E--DDVA---SDSSSDLFEIESLST-----Q--A-T
A--------P----F-RR-----RESLDEA----GR------------------------
----------FVRRSMEE-------------GE-WY-EPSEASVE-W-----SVTTAE-G
-------------FD-R--ASVA-NF-STS-A------------SE--YEEV--------
--------------RFVPLTAG-GGGG-----GGG-GRK----KSN-------G-GLLS-
CRCEK---AVN-VGP-----Q-PVKCGP-----------DQLRVC---------------
---PT------SST---VE--------TA--RIA--------AMSRLTNG----------
------------SSVA--RA-QVLRSATPRTLAFCSPLPCPRDTIDH------RFR-L-A
FVF---------------------------------------------------------
---------------------------PSHE-----------------------------
--------------
>Nicotiana_attenuata|A4A49_03316|PKS4
------------------------------------------------------------
---------------MESPT-T-VK--TLKYKSS------QNPANLVIAE-HPLQY--RS
F------VQ-N--H---ILK---DA--------SFS-------SYL-K-PE-EH------
------------------------------------------------------------
------------------------------------------------------------
-----------------------------------------------------IP-----
---------EDSEINVFDAKKYFSESND--D-S-S-PETQ--------------KN--LA
--------------------------DQSE------------------------------
--LASVPRVS----------SVSSV----DN---------------GY----G-----RN
-F--RANS-FR---------ATPT---A-SS-E-ASW-NSQTGLLSNPPGAIA-------
--VSLR------S--T-R------------------------N-E-K----KK----GSF
S----------TRKW-F-F-----CRK-CPCSGKKSVQVEE---T-S----S-----EPK
T--ETGTE-CFATKHNHK-------------VLEKATNIS------------HKN-STE-
----------IQQGAA------------LLNSNGH-------LQRPQPSQA--HVAPL-E
AINK------IGT-----IQRRLSES----ETHVRPSTIAC-Q-----------------
----QRVLASSVR------P-------YTE-TA-G-GFSF----------PILNQS---T
Q--AKH------GIKPPP--TR-SISPI------LED-----PARDSLEVFQPS------
--S------RKST---------------------------EC------------------
-NFPFP-GS--------------PI------SR--------------------V------
-----------T-------AT---D--DDVA---SDASSDLFEIESFST-----S--I-A
TS------CP---MY-RQ-----RNSLDE-------------------------------
-------------------P--ATPS-VAA-TE-CY-APSEVSID-W-----SVTTAE-G
-------------FD-R--ASIT-NY-SSI--------------SE--IDNV--------
--------------ANMRLFSG-GSGG---G-SGGDGGK----WKG-------S-GLLS-
CRHEK---AVN-VGP-----K-PVKFGL-----------PEGPP--------------LP
LI-SA------AGH---VS--------N---RV----------VARANNK----------
------------PPIA--TS--------------------------H------SAR-L-S
LAF---------------------------------------------------------
---------------------------AA-------------------------------
--------------
>Nicotiana_tabacum|LOC107796286|PKS4
------------------------------------------------------------
---------------MDSPT-T-VK--TLKYKSS------QNPANLVIAE-SPMKY--RS
F------VQ-N--H---ILK---DA--------SFS-------SYL-K-PE-EH------
------------------------------------------------------------
------------------------------------------------------------
-----------------------------------------------------IS-----
---------EDSEINVFDAKKYFSESN---D-S-P-PETQ--------------KN--LA
--------------------------DQSE------------------------------
--LASVPRVS----------SVSSV----DN---------------GY----G-----RN
-F--RANS-FR---------ATPT---A-SS-E-ASW-NSQTGLLSNPPGAIA-------
--VSLR------N--T-P------------------------N-E-K----HR----GSF
S----------TRKW-F-F-----CRK-CPCSGKKSVQVEE---T-N----S-----EPR
T--ETGTE-NFAVKHTQR-------------VLEKATNTS------------QKS-STE-
----------IQQRAA------------ILNSNGH-------PQRPQLSQA--HIAPL-E
SINK------IGT-----IQRRSLES----ETHVTPSTIAC-Q-----------------
----QRVLA-SVR------P-------FTE-TA-G-GFSF----------PILNQS---T
Q--AKF------GIKPPP--TR-SISPI------LEE-----PARDSLEVFQPS------
--S------RKST---------------------------EC------------------
-NFPFP-GS--------------PI------SR--------------------V------
-----------T-------AT---D--DDVA---SDASSDLFEIESFST-----S--I-A
TS------CP---MY-RQ-----RNSLDE-------------------------------
-------------------P--ATPS-IAA-TE-CY-APSEVSID-W-----SVTTAE-G
-------------FD-R--ASIT-NY-SSI--------------SE--IDNV--------
--------------ANMRLFSG-G---------GGDGGK----WKG-------S-GLLS-
CRHEK---AVN-VGP-----K-PVKFVS-----------AEGPP--------------LP
LI-SA------AGH---VS--------S---RP----------VARANNK----------
------------PPIA--TS--------------------------H------SAR-L-S
LAF---------------------------------------------------------
---------------------------AA-------------------------------
--------------
>Nicotiana_tabacum|LOC107784416|PKS4
------------------------------------------------------------
---------------MDSPT-T-VK--TLNYKSS------QNPAILGAPE-HPLKY--RC
F------VQ-N--H---ILK---DA--------SFS-------SYL-K-PK-EH------
------------------------------------------------------------
------------------------------------------------------------
-----------------------------------------------------IP-----
---------EDSEIKVFEAKKYFSESN---D-S-S-PETQ--------------KN--LA
--------------------------DQSE------------------------------
--LASVPRVS----------SVSSV----DN---------------GY----G-----RN
-F--RANS-FR---------ATPT---A-SS-E-ASW-NSQTGLLSHPPGAIA-------
--VSLR------S--T-P------------------------N-E-E----KR----GSF
S----------TRKW-F-F-----CRK-CPCSGKKSVQVEE---T-N----S-----EPR
T--ETGTE-HFAVKHNHR-------------VLEKAANMS------------QKN-STE-
----------IQQRAA------------ILNSNGH-------LQRPQPSQA--HVAPL-E
TINK------IGT-----IQKRLSES----ETHVTPSTIAC-Q-----------------
----QRVLA-SVR------P-------FTE-TA-G-GFSF----------PILNQS---A
Q--AKL------GIKPPP--TM-SISPI------LED-----PARDSLEVFQPS------
--S------RKST---------------------------EC------------------
-NFPFP-GS--------------PI------SR--------------------V------
-----------T-------AT---D--DDVA---SDASSDLFEIESFST-----S--I-A
TS------CP---MY-RQ-----RNSLDE-------------------------------
-------------------P--ATPS-VAA-TE-CY-APSEVSID-W-----SVTTAE-G
-------------FD-R--ASIT-NY-SSI--------------SE--IDNM--------
--------------SNMRLFSG-GGGS---G-SGGDGGK----WKG-------S-GLLS-
CRHEK---AVN-VGP-----K-PVKFAS-----------AEGPP--------------LP
LI-SA------AGH---VS--------S---RA----------VARANNK----------
------------PPIA--SS--------------------------H------SAR-L-S
LAF---------------------------------------------------------
---------------------------AA-------------------------------
--------------
>Solanum_lycopersicum|Solyc10g081340.1|PKS4
------------------------------------------------------------
---------------MDSQT-T-VK--TLT-------------------E-HPLQY--RA
F------VQ-N--H---VLK---DA--------SFS-------SYL-K-PE-DH------
------------------------------------------------------------
------------------------------------------------------------
-----------------------------------------------------SP-----
---------DDSEINVFDAKKYFSEGN---E-S-S-PVAQ--------------KN--VN
--------------------------DQCE------------------------------
--LPSGHRHS----------SVSSV----DN---------------AY----G-----RN
-F--RANS-FR---------ATPT---A-SS-E-ASW-NSQTGLLANPPGAVS-------
--VSLK------S--I-N------------TN------------D-K----RS----GSF
N----------TRKW-F-F-----CRK-CPCSGKKSVQVEE---A-S----S-----EPR
T--ETGSEQHFPVKHSSK------------VVVEKSTNLS------------QKS-SIE-
----------IQHRGV------------VVRS----------------------------
ETNK------IGA-----IQRRSSES----ESG-TAGTISC-Q-----------------
----QRVLA-PVR------P-------FTEVPG-G-GFSF----------PILNHS---G
Q--SKL------GIKPPS--TRSSISPI------LED-----PPRDSLEVFQPS------
--T------RKSI---------------------------ETD-------------HHRC
NNFPFP-GS--------------PM------SR--------------------I------
-----------T-------AT---D--DDVA---SDASSDLFEIESFST-----S--M-A
NSS-----CP---LY-RQ-----RNSLEE-------------------------------
-------------------P--GTPS-VAA-TE-CY-APSEVSID-W-----SVTTAE-G
-------------FD-R--TSVT-NY-STI--------------SE--IE----------
--------------TNTQFFGG-G--------GGGDGGK----WKG-------G-GLLS-
CRHEK---AVN-VGP-----Q-PVKYGS-----------PDGPPS------------QLP
LK-ST------AGH---VG--------S---RA---------------NK----------
------------PPLT--SS--------------------------H------SAR-L-S
LAF---------------------------------------------------------
---------------------------AA-------------------------------
--------------
>Solanum_tuberosum|PGSC0003DMG400028120|PKS4
------------------------------------------------------------
---------------MDSQT-T-VK--TLT-------------------E-HSLQY--RA
F------VQ-N--H---ILK---DA--------SFS-------SYL-K-PE-DH------
------------------------------------------------------------
------------------------------------------------------------
-----------------------------------------------------SV-----
---------DDSEINVFDAKKYFSEGN---E-S-S-SVVK--------------KN--VN
--------------------------DQCE------------------------------
--LPSGHRHS----------SVSSV----DN---------------AY----G-----RN
-F--RANS-FR---------ATPT---A-SS-E-ASW-NSQTGLLANPPGAIA-------
--VSLK------S--I-N------------TN------------D-K----KR----GSF
S----------TRKW-F-F-----CRK-CPCSGKKSVQVEE---A-S----S-----EPR
T--ETGSEQHFPVKHSNK------------IVVEKSTNIS------------QKK-SIE-
----------IQQGGA-------------VRS----------------------------
ETNK------IGT-----IQRRSSES----ENS-TASTISC-Q-----------------
----QRVLA-PVR------P-------FTETPS-G-GFSF----------PILNNS---G
Q--SKL------GIKPPP--TRSSISPI------LED-----PPRDSLEVFQPS------
--S------RKSI---------------------------ETD-------------HHRC
NNFPFP-GS--------------PI------SR--------------------I------
-----------T-------AT---D--DDVA---SDASSDLFEIESFST-----S--M-A
NSS-----CP---LY-RQ-----RSSLEE-------------------------------
-------------------P--GTPS-VAA-TE-CY-APSEVSID-W-----SVTTAE-G
-------------FD-R--ASVT-NY-STI--------------SE--IE----------
--------------TNTRFFGG-ND-------GGGDGGK----WKG-------G-GLLS-
CRHEK---AVN-VGP-----Q-PIKYGS-----------PDGLPR------------LLP
LK-ST------AGH---VG--------S---RP----------IGRA-NK----------
------------PPLA--SS--------------------------H------SAR-L-S
LAF---------------------------------------------------------
---------------------------AA-------------------------------
--------------
>Medicago_truncatula|ABD28653|PKS4
------------------------------------------------------------
---------------MERTT-T-IK--TFDCNLP--------------------------
-------PK-S-PT---ILR-DIDA--------SFS-------SYL-T-PQ-K-------
-------PN---------------------------------------------------
------------------------------------N-----------------------
--------------------------------------HNHHH-K------L-DD-----
---------PTSELSIFDAHKYFNEGT---N-N-D-NIQKVTISSNNNNNNNNNSR--VS
P-----VVINVNN-------------ETES-----------------IV-----------
--IPDTTRYS----------SASSM----D----------------GY----A---NIRN
-Y--RARS-FHA--------ATPT---A-SS-E-ASW-NSQQGLLSHPAGAIS-------
--VNIK------NPSN-P----------NPNN----------S-N-K----HK----SSL
S----------KPNW-F-L-----RRK-CPCTGKKSVQVNE---K-KL---T----ELPK
N----------------------------NIKIPSPISPP-----------PPMN-NNW-
----------INNNID-------------------------------------------Q
TQNH------VVT-----KSQRFQPV----------------------------------
------VTT-TVRV-----PY-----------T-D-GFTF----------PVLNPN---S
S--STT-------TKLK-------NGIV------LED-----PPRESLEVFRPP------
--E------ELTV----D---------------------------------------TKT
LNFQFP-----------------PGI-----SR--------------------I------
-----------V-------ID---D--NDAA---SDASSDLFEIESFST-----A--T-Q
SS------YSA-AVY-RR---NSRDSFDE-------------------------------
----------------------GSVT-TAM-TD-CY-EPSEASID-W-----SVTTAE-G
-------------YD-E--SSIA-AV-SVG-GYG-GGGGG----SV--TAEH--------
----------W-------------------------KRK----GGN-------G-LLVS-
CRCEK---AVS-VGP-----Q-PVKC--------------EGQ---------------RG
AT-SA------WKQ---VN--------G---------------GGVNINK----------
------------PPLA--RS--------------------SHS---HQRNSNNTPR-VTS
FAF---------------------------------------------------------
---------------------------AT-------------------------------
--------------
>Glycine_max|GLYMA_19G123300|PKS4
------------------------------------------------------------
---------------------M-MK-----------------------------------
------------TV---RDR---DA--------SFS-------SYL-R-PG-N-------
-------KA----------TT---------------------------------------
------------------------------------------------------------
--------------------------------------I-TAA-P------L-ED-----
---------ATTELSIFDARKYFNDDD---D-N-D-NN--------NNIQKVSISR--VS
P--------------MERIP------ERGD-----------------VT-----------
--ITEATRYS----------SASSS--V-D----------------SY----A---HIRN
-Y--RGRS-FHV--------VTPT---A-SS-E-ASW-NSQTGLLSHPPGAIP-------
--VSMQ------NPQN-P------------KNL-----------Q-N----PK----LS-
-----------KSIW-L-L-----RRK-CPCTGKKSVRVKE---S-T----Q-----ESK
T--QISQQERDTEHHNNN-------------NVRNHITPN-----------------NW-
----------ILNQTPA----------LAP-------------------------AP--A
TATI------IAA-----KSQRFHN--------------SN-S-----------------
----HRVVS-SVRV-----PF-----------T-D-GFTF----------PVLNPN---N
P--ITK-------LKLA-----NVNGIV------EED-----PPRESLEVFHPP------
--D------EPSP----N-PSP------------------------------------KQ
LNYPLP-AK----------------------AR--------------------V------
-------------------VV---E--DDAA---SDASSDLFEIESFST-----A--T-Q
ST------YPA--AY-RR---NSRDSFDEA----AA-----AAAAS--------STAT--
-----ATGFFYGRRSMEE----GSTT-QTI-TE-WY-EPSEASIE-W-----SVTTAE-G
-------------HD-E--AISN-GV-----A----------------VEEK--------
----------W-------------------------KRK----GGN-------G-LLVS-
CRCEK---AVS-VGP-----Q-PVKCG------------SEGQ---------------RN
AT-S-------ASD---VN------------VI------------GSINK----------
------------PP----RG--------------------------HR----NAPR-V-S
LAL---------------------------------------------------------
---------------------------AT-------------------------------
--------------
>Glycine_max|GLYMA_03G118900|PKS4
------------------------------------------------------------
---------------MEREI-L-TK-----------------------------------
------------TV---RNR---DA--------SFS-------SYL-R-PD-N-------
-------KA----------TP---------------------------------------
------------------------------------------------------------
--------------------------------------ITTAA-P------I-ED-----
---------ATTELSIFDARKYFNDDD---S-S-N-NNNN----NANNIQKVSISR--VS
P--------------MERIP------ERGD-----------------AI-----------
--ITEATRYS----------SASSS--V-D----------------SY----A---QIRN
-Y--RAQS-FHT--------ATPT---A-SS-E-ASW-NSQTGLLSHPPGAIP-------
--VSMQ------NPQN-P------------KNL-----------P-N----PK----FS-
-----------KSIW-L-L-----RRK-CPCTGKKSVRVKE---S-T----Q-----ESK
S--QISQQERDYEHHNNN-------------NVRNHITPN-----------------NW-
----------ILNQTPA----------PIP-----------------------ALAP--A
TATI------VAA-----KSQQFNN--------------SN-S-----------------
----HRVVS-SVRV-----PF-----------T-D-GFTF----------PVLHPN---N
S--ISK-------LKLA-----NVNSVV------EED-----PPRESLEVFRPP------
--D------EPSP----N-PSP------------------------------------KQ
LNFPFP-AK----------------------AN---------------------------
-------------------VV---E--DDAA---SDASSDLFEIESFST-----A--T-Q
ST------YPA--AY-RR---NSRDSFDEA----SA-----TASASASTSTTATATST--
-----ATGFFYGRRSMDE----GSTT-PTI-TE-CY-EPSEASIE-W-----SVTTAE-G
-------------HD-D--AVSN-GV-----V----------------VEEK--------
----------W-------------------------KRK----GGN-------G-LLVS-
CRSQK---AVS-VGP-----Q-PVKCG------------SEGQ---------------RN
AT-SSL-----SSH---VN------------VI------------GSVNK----------
------------PPLAHARG--------------------------HR----NAPR-V-S
LAF---------------------------------------------------------
---------------------------AT-------------------------------
--------------
>Phaseolus_vulgaris|PHAVU_001G109100g|PKS4
------------------------------------------------------------
-----------------------MQ-----------------------------------
------------TV---RDT---DA--------TFS-------SYL-R-PD-N-------
-------KA----------TI---------------------------------------
------------------------------------------------------------
----------------------------------------ITG-P------V-ED-----
---------ATTELSIFDAHKYFNDDG---S-S-N-NN--------INIQKVSISR--VS
P--------------MERIP------ERGD-----------------VI-----------
--ATEATRYS----------SASSS--V-D----------------GY----A---HIRN
-Y--RARS-FHA--------ATPT---A-SS-E-ASW-NSQTGLLSHPPGAIP-------
--VSMQ------NPQN-P------------KNL-----------R-N----PK----HS-
-----------KSSW-L-L-----RRK-CPCTGKKSVQIKE---S-A----Q-----ESK
S--QISQQERDYEHH----------------NVSHHITPN-----------------KW-
----------IPNQTPA----------SLP-------------------------VPVTA
TATL------VAT-----KSQRFHN--------------SN-S-----------------
----HRVAS-SVRV-----PF-----------T-D-GFTF----------PVLNHN---N
P--ITK-------LKLA-------NGVA------EED-----PPRDSLEVFRPP------
--D------ESSP---------------------------------------------KP
LNFTFP-AK----------------------AR---------------------------
-------------------VV---E--DDAA---SDASSDLFEIESFST-----A--T-Q
ST------FPA--AY-RR---SSRDSFDEA----SG-------------------STS--
-----TTGFFFGRRSVDE----SSTT-PTI-TE-CY-EPSEASIE-W-----SVTTAE-G
-------------HD-E--AVPG-------------------------VEEK--------
----------W-------------------------KRK----GGN-------G-LLVS-
CRCEK---AVS-VGP-----Q-PVKCG------------SEGQ---------------RG
AT-SPS-----ASH---VNAIASGANSS---KI------------GSVNK----------
------------PPLA--RA--------------------------HR----NAPR-V-S
LPF---------------------------------------------------------
---------------------------AT-------------------------------
--------------
>Phaseolus_angularis|LR48_Vigan03g205600|PKS4
------------------------------------------------------------
-----------------------MQ-----------------------------------
------------TV---RDT---DA--------SFS-------SYL-R-PD-N-------
-------KA----------TI---------------------------------------
------------------------------------------------------------
----------------------------------------TTG-P------V-ED-----
---------AISELSIFDAHKYFNDDG---S-S-N-NT--------NNIQKVNNSR--VS
P--------------MERIP------ERGD-----------------VI-----------
--ATETTRYS----------SASSS--V-D----------------GY----A---HIRN
-Y--RARS-FHA--------ATPT---A-SS-E-ASW-NSQTGLLSHPPGAIP-------
--VSMQ---------N-P------------KSL-----------R-N----PK----HS-
-----------KSIW-L-L-----RRK-CPCTGKKSVQIKE---S-A----Q-----ESK
S--QISQQERNYEHH----------------NVANHITPN-----------------KW-
----------ILNETPA----------SLP-------------------------VPV--
TATI------AAA-----KSQRFHN--------------SN-S-----------------
----HRVTS-SVRV-----PF-----------T-E-GFTF----------PVLNPN---N
P--ITK-------LKVA-------NSVA------EED-----PPRDSLEVFRPP------
--D------EPSP---------------------------------------------KP
LNFSFP-AK----------------------AR---------------------------
-------------------VV---E--DDAA---SDASSDLFEIESFST-----A--T-Q
ST------FPA--AY-RR---NSRDSFDEA----SG-------------------STS--
-----TTAFFFGRRSVDE----GSTT-PTI-TE-CY-EPSEASIE-W-----SVTTAE-G
-------------HD-E--AVPG-------------------------VEEK--------
----------W-------------------------KRK----GGN-------G-LLVS-
CRCEK---AVS-VGP-----Q-PVKCG------------SEGQ---------------RG
AT-SPS-----ASH---VNAIASGGNSS---KI------------GSVNK----------
------------PPLA--RA--------------------------HR----NAPR-V-S
LAF---------------------------------------------------------
---------------------------AT-------------------------------
--------------
>Manihot_esculenta|cassava4.1_025379m|PKS4
------------------------------------------------------------
-----------------------MK--TISGSLA------HQEPMFDFRE-PSPPF--IS
L------PQ-KTIT---TVR---NS--------SF--------SYL-N------------
------------------------------------------------------------
------------------------------------------------------------
---------------------------------------------------N-QV-----
---------DDSEISIFDAQKYFNESG---S-S-DPRFS---------------NR--VS
P-------VNVIN--LERIS------EQCD------------------------------
--LSAIPRFS----------SASSS--V-D----------------GH----G-----RN
-Y--RTGS-FH---------ATPT---A-SS-E-ASW-NSQTGLLSNPPGAIA-------
--VSVR------H--L-S------------AN------------E-K----KK----GS-
-----------ATKW-L-L-----GRK-CPCSGKKSVQVEE---K-L----S-----EPR
T--PSRPNYKSKDSR----------------NLPRQVSDP------------ATT-DHW-
----------LQRREV---------------------------------------IP---
NCHR------ISA-----DNNRFPS--------------IL-G-----------------
---HHSLLS-STRR-------------FSADGT-S-GFSF----------PILNQT---T
P--TKL-------VLNGLSSPNNYSSPPPPP-PQLDD-----PPRDSLEVFRPP------
--E------DPVS----T-KTA-----------------MEIH---------------RR
QSFTFP-AS--------------PK------SR--------------------M------
-----------T-------TI---D--DDNA---SDASSDLFEIESLST-----Q--T-T
S-------YP---SSNHR-----RDSLEEA--------------RR--------LGGSI-
-----NGSSLYCSRSLDE-Q--TTIS-VTP-TE-CY-EPSEASID-W-----SVTTAE-G
-------------FD-R--ASVT-NF-SIT-A------------SE--AEEM--------
-----------------HRHES-DKNS------GG-KKR--------------G-GLLS-
CRCEK---AVS-VGP-----Q-PVKSAG-----------MEGQ---------------RE
GS-ST------LRH---VS--------S---RP------------PIPNK----------
------------PPLA--RS--------------------------H------SAR-L-S
LPF---------------------------------------------------------
---------------------------AT-------------------------------
--------------
>Populus_trichocarpa|POPTR_005G090000v3|PKS4
------------------------------------------------------------
---------------MERSK-V-MK--TITAGNI------APQPIFGIIE-STHPC--IS
Y------PQ-K--S---TVR---DA--------SFS-------SYL-R-PM-P-------
-------EQ---------------------------------------------------
------------------------------------------------------------
--------------------------------------------I------T-QV-----
---------DDSEISIFDAQKYFNESG---G-D-T-KLS---------------RR--VS
P-------VNA--K-LERVS------ERYD------------------------------
--FSSLPRLS----------SASSS--V-D----------------GY----G-----RN
-Y--RARS-FH---------ATPT---A-SS-E-ASW-NSQAGLLSNPPGAIA-------
--VSMR------N--P-P------------RN----------D-D-K----RK----GS-
-----------GTKW-L-L-----RRK-CPCSGKKSVQIEE---K-L----S-----EPR
T--LSRISHTKGLSV----------------DLKKQIQIPTPVE-N-PIEKSSAT-PDW-
----------LERREV------------IPSSHRM-------SADGKLERR--DAIP---
NTHR------ILA-----DNSRFPS--------------GL-S-----------------
---HQRVVA-SAR------P-------FSTDTT-A-GFSF----------PILSQT---P
PP-MKL-------VL-----PSTTYNPP------LED-----PPRESLEVFRPA------
--E------GPIP----T-KST-----------------SDLQ---------------RR
QSF---------------------------------------------------------
-----------T-------VM---D--DDMA---SDASSDLFEIESFST-----Q--T-T
S-------YA---MYPNH-----RDSLDDA----PS-----FNTRR--------LAAT--
-----NGGDLYCRRSLDE-P--RTPS-IAP-TE-CY-APSEASID-W-----SVTTAE-G
-------------FD-R--GSVT-NF-SVS-A------------SE--VDET--------
--------------AMMRGRED-EKNS-----GGG-KNR----GGN-------GALLMS-
CRCEK---AVS-VGP-----H-PVKCVP-----------EEGQ---------------RV
AS-ST------VRH---VG--------S---RP------------AVMNK----------
------------PPLA--RF--------------------------H------SAR-L-S
LPF---------------------------------------------------------
---------------------------AT-------------------------------
--------------
>Vitis_vinifera|CBI31176|PKS4
------------------------------------------------------------
---------------MERLT-V-MK--SFNRPL------------------PPSPY-CSY
L------PK-T--A---PLR---DA--------SFS-------AYL-N-PD-D-------
-------LT-----------------------------------PAPK------------
------------------------------------------------------------
----------------------------------------KDV-P------A-IA-----
---------EDSEISIFDAQKYFNESS---E-H-QQRES---------------KR--VA
P-------VGAEH-----------------------------------------------
----------------------------------------------------C-----EN
-Y--RARS-FH---------ATPT---A-SS-E-ASW-NSQTGLLCNPPGTIG-------
--VSVR------S--I-G------------------------S-E-K----KN----VS-
-----------GRKW-F-F-----GRK-CPCSGKKAVEIQE---K-V----P------PK
F--P--------------------------------------------------------
------------------------------------------------------------
------------------PATHLP------------SN-QL-A-----------------
----RRVLA-SG----------------------T-GFSF----------PILSQA---P
P--VKL-------VF-----TSARNPIP------LED-----PPRDSLEIFRPS------
--D------DCIS----R-KST-----------------DSIAPRIFA-SNP---AAAER
RSFTFS-AS--------------PK------SR---------------------------
----------GT-------AM---D--DDVA---SDASSDLFEIESFTT-----Q--T-T
TTTTTATNYP---------------ILDE-------------------------------
-------------------P--ATPS-VAP-TE-CY-EPSEASID-W-----SVTTAE-G
-------------FD-R--GSEL---------------------QR--------------
---------------LGNGGFN-DNDG---G--GG-GRR----RGN-------G-MLMS-
CRCEK---AVS-VGP-----G-PTPV-------------KEGQW--GRGGGP-----GYI
GS-ST------SRH---VS--------S---RV------------GVVNK----------
------------PPLA--RS--------------------------H------SAR-L-S
LTF---------------------------------------------------------
---------------------------AT-------------------------------
--------------
>Theobroma_cacao|EOY09759|PKS4
------------------------------------------------------------
---------------MDQPR-V-MT--TVNGGGA------GSRQHALELK-SSLSY--VS
F------PH-RK-S-------------------TPG-------VDV-S------------
------------------------------------------------------------
------------------------------------------------------------
-----------------------------------------------------AD-----
---------EDTEISIFDAQRYFNESN---N-D-A-RVC---------------KR--VS
P-------LNLPN--LDRISS-----DGCD------------------------------
--LSALSRFS----------SASSA--T-D--------------GYGF----G-----RT
-Y--RVRS-FH---------ATPT---A-SS-E-ASW-NSQTGLLSNPPCAIA-------
--VSMTMK----N----P------------TI----------D-G-K----KKESATGTG
-----------TIKW-L-W-----GRR-CPCSSKKSVQVEP---K-T----S--------
----LSLNQKLKL------------------EDQKSL--------------GTKS-SSWG
---------------------------------------------DKREEI--LLAC---
NPQR------ISL-----EN-QFH------------SS-SL-G-----------------
----QRVVA-SATAR----PL-MISNGSGT----A-GFTF----------PVLNQQ---P
I--SSH-------VKMAVN-RNNTNSLEVD----DED-----TARDSLEVFRPS------
--E------ESS------------------------------------------------
-SISVS-KK--------------LA------SR--------------------T------
-----------T-------IT---D--DDVG---SDTSSDLFEIESFST-----T--T-Q
GQTTP---YA---MY-HL-----RDALDEAS---SS-----FNARR--------SIAG--
---------PTNGSGF---G--CQYS-PVM-TE-CY-EPSEASID-W-----SVTTAE-G
-------------FE-R--GSVG--------V------------SE--AEEV--------
---------------------S-IAAH---G-NGG-KKK----SGN---------GLLS-
CRCEK---AVS-VGP-----N-PVKYVP-----------PQGQ-----------------
AT-TT------SKH---VG--------N-------------------VNK----------
------------PPLA---------------------------------------R-L-S
LPF---------------------------------------------------------
---------------------------AA-------------------------------
--------------
>Gossypium_arboreum|LOC108459401|PKS4
------------------------------------------------------------
---------------MQ----------TMNGVGSFE-----ERSLEQGLE-PSFSC--SS
S------VQ-HK-------------------------------AKL-R------------
------------------------------------------------------------
------------------------------------------------------------
-----------------------------------------------------AD-----
---------EDTEISIFDAQRYFNETT---S-D-I-RVC---------------KR--VS
P-------LNMPNLELDPIS----------------------------------------
---SAPQRDV----------SSTSC--A-D------------GYGYGY----G-----MT
-Y--RVRS-FH---------ATPT---A-SS-E-ASW-NSQTGLLSNPPGAIA-------
--VSMTMK----N----P------------ST----------D-H-K----RK----GCG
-----------KLKW-L-W-----GRS-CPCSGNKSVQVEP---K-T----P--------
----LGMNQ--------------------------------------------KS-SSVA
---------D---------------------------------GDNKREER--LLAS---
NPHR------MSA-----EN-QFD------------SS-LG-R-----------------
----QRVVA-SVSASARPRPL-MISDGYSGTAV-A-GFTF----------PILNQQ---P
T--SSH-------LKTAVPLNRNHNSLNDG----GED-----PPRDSLEVFRPS------
--D------QSS------------------------------------------------
-SISVP-KK--------------LV-----------------------------------
-----------S-------IT---D--DDVG---SDTSSDLFEIESFST-----T--T-Q
GQTTS---NP---LY-HR-----RDSMDEA----SS-----FNIRR--------SMVL--
-------------------A--AAAS-PMM-SE-CY-EPSEASIE-W-----SVTTAE-G
-------------------------------C------------GE--AEE---------
---------------------N-ITAV---G-KGG-KKK----SGN-------G-GLLS-
CRCEK---AVS-VGP-----N-PVKYVP-----------PQRQ-----------------
AA-TT------INH---VG--------C--------------------------------
------------------------------------------------------------
------------------------------------------------------------
---------------------------AM-------------------------------
--------------
>Gossypium_hirsutum|Gh_A05G3397|PKS4
------------------------------------------------------------
---------------MQ----------TMNGVGSFE-----ERSLEQGLE-PSFSC--SS
S------VQ-HK-------------------------------AKL-R------------
------------------------------------------------------------
------------------------------------------------------------
-----------------------------------------------------AD-----
---------EDTEISIFDAQRYFNETT---S-D-I-RVC---------------KR--VS
P-------LNMPNLELDPIS----------------------------------------
---SAPQRDV----------SSTSC--A-D------------GYGYGY----G-----MT
-Y--RVRS-FH---------ATPT---A-SS-E-ASW-NSQTGLLSNPPGAIA-------
--VSMTMK----N----P------------ST----------D-H-K----RK----GCG
-----------KLKW-L-W-----GRS-CPCSGNKSVQVEP---K-T----P--------
----LGMNQ--------------------------------------------KS-SSVA
---------D---------------------------------GDNKREER--LLAS---
NPHR------MSA-----EN-QFD------------SS-LG-R-----------------
----QRVVA-SVSASARPRPL-MISDGYSGTAV-A-GFTF----------PILNQQ---P
T--SSH-------LKTAVPLNRNHNSLNDG----GED-----PPRDSLEVFRPS------
--D------QSS------------------------------------------------
-SISVP-KK--------------LV-----------------------------------
-----------S-------IT---D--DDVG---SDTSSDLFEIESFST-----T--T-Q
GQTTS---NP---LY-HR-----RDSMDEA----SS-----FNIRR--------SMVL--
-------------------A--AAAS-PMM-SE-CY-EPSEASIE-W-----SVTTAE-G
-------------------------------C------------GE--AEE---------
---------------------N-ITAV---G-KGG-KKK----SGN-------G-GLLS-
CRCEK---AVS-VGP-----N-PVKYVP-----------PQRQ-----------------
AA-TT------INH---VG--------C--------------------------------
------------------------------------------------------------
------------------------------------------------------------
---------------------------TM-------------------------------
--------------
>Gossypium_hirsutum|Gh_D04G0186|PKS4
------------------------------------------------------------
---------------MQ----------TMNGVVSSE-----ERSLEQGLE-PSLSC--SS
S------VQ-HK-------------------------------AKL-R------------
------------------------------------------------------------
------------------------------------------------------------
-----------------------------------------------------AD-----
---------EGTEISIFDAQRYFNETN---S-D-I-RVC---------------KR--VS
P-------LNMPNLELDPIS----------------------------------------
---SAPQRDV----------SSTSC--A-DGY----------GYGYGY----G-----MT
-Y--RVRS-FH---------ATPT---A-SS-E-ASW-NSQTGLLSNPPGAIA-------
--VSMTMK----N----P------------TT----------D-H-K----RK----GCG
-----------KLKW-L-W-----GRS-CPCSGNKSVQVEP---K-T----P--------
----LGMNQ--------------------------------------------KS-SSVA
---------D---------------------------------GDNKREER--LLAS---
NPHR------MSA-----EN-QFD------------SS-LG-R-----------------
----QRVVA-SVSASARPRPL-MISDDYSGTAV-A-GFTF----------PILNQQ---P
T--SSR-------LKMAVPLNRNHNSLNDG----GED-----PPRDSLEVFRPS------
--D------QSS------------------------------------------------
-SISVP-KK--------------LV-----------------------------------
-----------S-------IT---D--DDVG---SDTSSDLFEIESFST-----T--T-Q
GQTTS---NP---LY-HR-----RDSMEEA----SS-----FNIRR--------SMVL--
-------------------A--AAAS-PMM-SE-CY-EPSEASIE-W-----SVTTAE-G
-------------------------------C------------GE--AEE---------
---------------------N-ITAV---G-KGG-KKK----SGN-------G-GLLS-
CRCEK---AVS-VGP-----N-PVKYVP-----------PQRQ-----------------
AA-TT------INH---VG--------C--------------------------------
------------------------------------------------------------
------------------------------------------------------------
---------------------------AT-------------------------------
--------------
>Gossypium_raimondii|B456_012G026500|PKS4
------------------------------------------------------------
---------------MQ----------TMNGVGSSE-----ERSLEQGLE-PSLSC--SS
S------VQ-HK-------------------------------AKL-R------------
------------------------------------------------------------
------------------------------------------------------------
-----------------------------------------------------AD-----
---------EDTEISIFDAQRYFNETN---S-D-I-RVC---------------KR--VS
P-------LNMPNLELDPIS----------------------------------------
---SAPQRDV----------SSTSC--A-D------------GYGYGY----G-----MT
-Y--RVRS-FH---------ATPT---A-SS-E-ASW-NSQTGLLSNPPGAIA-------
--VSMTMK----N----P------------TT----------D-H-K----RK----GCG
-----------KLKW-L-W-----GRS-CPCSGNKSVQVEP---K-T----P--------
----LGMNQ--------------------------------------------KS-SSVA
---------D---------------------------------GDNKREER--LLAS---
NPHR------MSA-----EN-QFD------------SS-LG-R-----------------
----QRVVA-SVSASARPRPP-MISDGYSGTAV-A-GFTF----------PILNQQ---P
T--SSR-------RKMAVPLNRNHNSLNDG----GED-----PPRDSLEVFRPS------
--D------QSS------------------------------------------------
-SISVP-KK--------------LV-----------------------------------
-----------S-------IT---D--DDVG---SDTSSDLFEIESFST-----T--T-Q
GQTTS---NP---LY-HR-----RDSMEEA----SS-----FNIRR--------SIVL--
-------------------A--AAAS-PMM-SE-CY-EPSEASID-W-----SVTTAE-G
-------------------------------C------------GE--AEE---------
---------------------N-ITAV---G-KGG-KKK----SGN-------G-GLLS-
CRCEK---AVS-VGP-----N-PVKYVP-----------PQRQ-----------------
AG-TT------INH---VG--------C--------------------------------
------------------------------------------------------------
------------------------------------------------------------
---------------------------AT-------------------------------
--------------
>Gossypium_arboreum|LOC108462210|PKS4
--MT--------------------------------------------------------
-------------MMMEKAR-A-MK--TMNGGGSQEHFLEQEQEQEEELK-PSLSYNINS
F------PQ-QK-T-------------------NLG-------VDV-S------------
------------------------------------------------------------
------------------------------------------------------------
-----------------------------------------------------AD-----
---------EDTEISIFDAKRYFSESN---S-D-S-RVC---------------KR--LS
P-------LNIPN--PVHVAS--------------------------------------E
PGAALAGRFS----------SASSA--A-D--------------GCGY----G-----RT
-Y--RVRS-FH---------ATPT---P-SS-E-ASW-NSQTGLLANPAGAIA-------
--VSMT------------------------TT----------D-D-K----RK----GSG
-----------KLRR-L-W-----RRS-CPCSGKKSVQVEP---N-K----P--------
--------QSFKV------------------DGERST--------------GTQS-ASSG
-------------------------------------------IDHKRQEM--LQTC---
NPRC------ISE-----ENHEFH------------SS-LG-V-----------------
----QRVVA-TTTRV----PL-MITNGSGT----A-GFTF----------PILNQVQ--P
K--SSH-------VKMVV--NINSSSLD-N----HED-----PPRESLDVFLPP------
--D------DS-------------------------------------------------
-SISVP-KK--------------LV------SR--------------------I------
-----------T-------IA---D--DDAA---SDTSSDLFEIESLST-----T--T-Q
GHSTS---HP---MYNNR-----RDSLDDA----LN-----FNTIR--------SIAA--
---------ACNGSGF---G--CQYS-SMM-TDCCY-EPSEASIE-W-----SVTTAE-G
-------------FE-R--GSVG--------V------------SE--AEEM--------
-----------------HGNYK-YNGI---G-KGG-RQK----SGN-------G-GLLS-
CRSEK---AVS-VGP-----Y-PVKYVP-----------PQGQ-----------------
AD-IT------LKH---VN--------N-------------------VNN----------
------------PPLS---------------------------------------R-L-S
IPF---------------------------------------------------------
---------------------------SA-------------------------------
--------------
>Gossypium_hirsutum|Gh_A13G0948|PKS4
MMMT--------------------------------------------------------
-------------MMMEKAR-A-MK--TMNGGGSQEHFLEQEQEQEEELK-PALSYNINS
F------PQ-QK-T-------------------NLG-------VDV-S------------
------------------------------------------------------------
------------------------------------------------------------
-----------------------------------------------------AD-----
---------EDTEISIFDAKRYFSESN---S-D-S-RVC---------------KR--VS
P-------LNIPN--PVHVAS--------------------------------------E
PGAALAGRFS----------SASSA--A-D--------------GCGY----G-----RT
-Y--RVRS-FH---------ATPT---P-SS-E-ASW-NSQTGLLANPAGAIA-------
--VSMT------------------------TT----------D-D-K----RK----GSG
-----------KLRR-L-W-----RRS-CPCSGKKSVQVEP---N-K----P--------
--------QSFKV------------------DGDRST--------------GTQS-ASSG
-------------------------------------------IDHKRREM--LQTC---
NPRC------ISE-----ENHEFH------------SS-LG-V-----------------
----QRVVA-TTTRV----PL-MITNGSGT----A-GFTF----------PILNQVQ--P
K--SSH-------VKMVV--NINSSSLD-N----HED-----PPRESLDVFLPP------
--D------DS-------------------------------------------------
-SISVP-KK--------------LV------SR--------------------I------
-----------T-------IA---D--DDAA---SDTSSDLFEIESLST-----T--T-Q
GHSTS---HP---MYNNR-----RDSLDDA----LN-----FNTIR--------SIAA--
---------ACNGSGF---G--CQYS-SMM-TDCCY-EPSEASIE-W-----SVTTAE-G
-------------FE-R--GSVG--------V------------SE--AEEM--------
-----------------HGNYN-YNGI---G-KGG-RQK----SGN-------G-GLLS-
CRSEK---AVS-VGP-----Y-PVKYVP-----------PQGQ-----------------
AD-IT------LKH---VS--------N-------------------VNN----------
------------PPLS---------------------------------------R-L-S
IPF---------------------------------------------------------
---------------------------SA-------------------------------
--------------
>Gossypium_hirsutum|Gh_D13G1200|PKS4
MMMT--------------------------------------------------------
-------------MMMEKAR-A-MK--TMNGGGSQEHF--LEQEQEEELK-PSLSYNINS
F------PQ-QK-T-------------------NLG-------VDV-S------------
------------------------------------------------------------
------------------------------------------------------------
-----------------------------------------------------AD-----
---------EDTEISIFDAKRYFSESN---S-D-S-RVC---------------KR--VS
P-------LNIPN--PVHVAS--------------------------------------E
PGAALAGRFS----------SASSA--A-D--------------GYGY----G-----RT
-Y--RVRS-FH---------ATPT---P-SS-E-ASW-NSQTGLLANPPGAIA-------
--VSMT------------------------TA----------D-D-K----RK----GSR
-----------NLRR-L-W-----RLS-CPCSGKKSVQVEP---N-K----P--------
--------QSFKV------------------DGKRST--------------VTQS-ASSG
-------------------------------------------IDHKREEM--LQTC---
NPRS------ISE-----ENHEFH------------SS-LG-V-----------------
----QRVVA-TTARV----PL-MISNGSGT----A-GFTF----------PILNQVQ--P
K--SSH-------VKMVV--NINSSSLD-N----HED-----PPRESLDVFLPP------
--D------DS-------------------------------------------------
-SISVP-KK--------------LV------SR--------------------I------
-----------T-------IA---D--DDAA---SDTGSDLFEIESLST-----T--T-Q
GHSTS---HP---MYNNR-----RDSLDDA----LN-----FNTIR--------SIAA--
---------ACNGSGF---G--CQYS-SMM-TDCCY-EPSEASIE-W-----SVTTAE-G
-------------FE-R--GSVG--------V------------SE--AEEM--------
-----------------HGNYN-YNGI---G-KGG-RQK----SGN-------G-GLLS-
CRSEK---AVS-VGP-----N-PVKYVP-----------PQGQ-----------------
AA-IT------LKH---VS--------N-------------------VNN----------
------------PPLS---------------------------------------R-L-S
IPF---------------------------------------------------------
---------------------------SA-------------------------------
--------------
>Gossypium_raimondii|B456_013G132100|PKS4
MMMT--------------------------------------------------------
-------------MMMEKAR-A-MK--TMNGGGSQEHF--REQEQEEELK-PSLSYNINS
F------PQ-QK-T-------------------NLG-------VDV-S------------
------------------------------------------------------------
------------------------------------------------------------
-----------------------------------------------------AD-----
---------EDTEISIFDAKRYFSESN---S-D-S-RVC---------------KR--VS
P-------LNIPN--SVHVAS--------------------------------------E
PGAALAGRFS----------SASSA--A-D--------------GYGY----G-----RT
-Y--RVRS-FH---------ATPT---P-SS-E-ASW-NSQTGLLANPPGAIA-------
--VSMT------------------------TA----------D-D-K----RK----GSG
-----------NLRR-L-W-----RLS-CPCSGKKSVQVEP---N-K----P--------
--------QSFKV------------------DGKRST--------------GTQS-ASSG
-------------------------------------------IDHKREEM--LQTC---
NPRS------ISE-----ENHEFH------------SS-LG-V-----------------
----QRVVA-TTARV----PL-MISNGSGT----A-GFTF----------PILNQVQ--P
K--SSH-------VKMVV--NINSSSLD-N----HED-----PPRESLDVFLPP------
--D------DS-------------------------------------------------
-SISVP-KK--------------LV------SR--------------------I------
-----------T-------IA---D--DDAA---SDTSSDLFEIESLST-----T--T-Q
GHSTS---HP---MYNNS-----RDSLDDA----LN-----FNTIR--------SIAA--
---------ACNGSGF---A--CQYS-SMM-TDCCY-EPSEASIE-W-----SVTTAE-G
-------------FE-R--GSVG--------V------------SE--AEEM--------
-----------------HGNYN-YNGI---G-KGG-RQK----SGN-------G-GLLS-
CRSEK---AVS-VGP-----N-PVKYVP-----------PQGQ-----------------
AA-IT------LKH---VS--------N-------------------VNN----------
------------PPLS---------------------------------------R-L-S
IPF---------------------------------------------------------
---------------------------SA-------------------------------
--------------
>Corchorus_capsularis|CCACVL1_10672|PKS4
------------------------------------------------------------
---------------MESRV----------------------------------------
---------------------------------EVG-------------VE-D-------
------------------------------------------------------------
------------------------------------------------------------
---------------------------------------------------Q-DI-----
---------ETEEISIFDAERYFNETNGGGD-G-S-RVY---------------KI--VS
P-------IKVPN--LSRINS----SDGCDG---------------DLSH---------S
HSHSGLSRFS----------SASSD----Q-------------YGYGYGG-GG-----RN
-Y--RVGS-FH-------AIATPT---A-SS-E-ASW-NSQTGLLSNPPGAIA-------
--VSMT------T--S-CK---------NQTNG------INIDND-K----KKKKKAGSG
SSSGSSTKHKIKCKW-L-W-----GPR-CPCSGKKSVQVDL---K-S----------TPI
S--SILNNHKLKLD----------------LDLDDHNSTT--------IPLGLAA-NCN-
----------IPPKPK--------------------------------------------
------------------PKPKARP--------------NL-------------------
--------------------M-MINNTSASASA-A-AFTF----------PILNQH---Q
HP------------------VSTSSTSI------QVD-----PARDSLEVFRPS------
--D------HHNI---------------------------HIH------------NPSSS
VSISVS-NK--------------LT------SR--------------------I------
-------ISNTI-------IT---D--DDVA---SDTSSDLFEIESFST-----T--T-H
TQTQSQT-TPSYQFY-HR-----RDSLDEPS----------MNARRAL---IAVVAAT--
NAN-GNGSSLASASGFMGCP--YSP--MTM-TE-CY-EPSEVSID-W-----SVTTAE-G
-------------FE-R--GSVG--------V------------SE--AEE---------
---------------------S-VAVV---M-SGG-GKK----KSG-------G-GLLS-
CRCEK---AVS-VVG-------SVKYVP-----------PHGQ-----------------
AP-PT------SKH---VV--------------------------ANVNN----------
------------PPLA---------------------------------------R-L-S
LPF---------------------------------------------------------
---------------------------AV-------------------------------
--------------
>Corchorus_capsularis|CCACVL1_10673|PKS4
------------------------------------------------------------
---------------MESRV----------------------------------------
---------------------------------EVG-------------AE-D-------
------------------------------------------------------------
------------------------------------------------------------
---------------------------------------------------Q-DT-----
---------ETEEISIFDAERYFNETNGGGD-G-S-RVY---------------KR--VS
S-------IKISN--LSKINS----SDGCDG---------------DL-----------S
HSHSDLSRFS----------STSSY----Q-------------YGYGYGG-GG-----RN
-Y--RVGS-FHA---TATATATPT---A-SS-E-ASW-NSQTA-----------------
---------------------------------------------------------GSG
SGSSSSAKPKIKCKW-L-W-----GPR-CPCSGKKSVQVDP---K-T----------TPI
S--SILNNHKLKLD----------------LDLEDHNSTT--------IPLGLAA-NCN-
----------IPPKPK--------------------------------------------
------------------PKAKARP--------------NL-------------------
--------------------M-MINNTSASASA-A-AFTF----------PILNQH---Q
HP------------------ISTSSTSI------QVD-----PARDSLEVFRPS------
--D------HHNI---------------------------HIH------------DPSSS
VSISVS-NK--------------LT------SR--------------------I------
-------ISNTI-------IT---D--DDVA---SDTSSDLFEIESFST-----T--T-H
TQTQSQT-TPPYQFY-HR-----RDSLDELS----------LNARRAW---IAVAVAT--
NAN-RNGSSSASASGFMGCP--YSP--MTM-TE-CY-EPSEASID-W-----SVTTAE-G
-------------FE-R--GSMG--------V------------SE--AEE---------
---------------------S-VAVV---M-ISG-GKK----KSR-------G-GLLS-
CRCEK---AVS-VVG-------PVKYVP-----------PHGQ-----------------
AP-PT------SKH---VV--------------------------ANVNN----------
------------PPLA---------------------------------------R-L-S
LPF---------------------------------------------------------
---------------------------AA-------------------------------
--------------
>Daucus_carota_subsp._sativus|DCAR_009109|PKS4
------------------------------------------------------------
---------------METPA-V-IKLNTFKYNSSSV----AQPPI--FFH-NTTNT--ME
I------PQLQ------FQS---AS--------VFSNPSTQI-TYL-K-PP-S-------
-------ET---------------------------------------------------
------------------------------------------------------------
--------------------------------------KSSVT-E------V-AV-----
---------EDAEISIFDAQKYFNDTS---D-P-K-TR----------------PS--VS
P-----SIISTPN--------------RDD------------ES--TIS----------G
SNVINPSRLS----------CGSAG-----------------------------------
-YN-RVRS-FH---------ATPT---A-SS-E-ASW-NSQTGLLSHPAGGLA-------
--VSLR------S--V-PN---------SNSNS-------KIQ-E-R----LKG---GSV
SN--------GTTKW-F-F-----RRK-CPCSGKKSVQVKE---P-A----A-NLYTKPP
Q--PDHPHQKLVQQSQER------------ISVSSTHSKN--------------------
-----------------------------------------------------LNSPT--
------------------SYDQFSSKP--------FQT-HQ-Q-----------------
----QRLTG-SAR------PV------VSETTT-G-GFSF----------PILNTL---S
T-----------------------KHNS------PEE-----PPRDSLEVFQPV------
--L------EEL----------------------------PPQRKAI-----------GA
RGFGFP-GS--------------PI------SR--------------------V------
-----------V-------AL---D--DDIA---SDASSDLFEIESFST-----Q--T-T
S-------YP---MY-RR-----RDSLDEA----PN-----FTTRR--------VSAS--
--------NIYSRRSVDE-P--MTPS-VAP-TE-CY-EPSEASID-W-----SVTTAE-G
-------------FD-R--SSVT-NF-SIS-A------------SE--FDEL-TMTRQ--
-------------GWVNNGNGN-AARY---K-KGG-GGG----GGG-------G-LLMS-
CRQEK---AVS-VGP-----Q-PVRCTV-----------GEGQHG-----------AMAP
LM-ST------FMH---VG--------G---RVLQNNNNNNSNKNKQSQQ----------
------------PPLA--RS--------------------------H------SAR-L-S
RAF---------------------------------------------------------
---------------------------AA-------------------------------
--------------
>XP_020583039.1|Phalaenopsis_equestris|PKS4
------------------------------------------------------------
---------------MERYR-L-NP--NFNGAAA------PPQKPNLFLS-PTSQ---IS
L------PP-K--P---HLK---DP--------PIS-------PYL-Q-PH-R-------
-------PN-----------------------------------PSGG------------
------------------------------------------------------------
----------------------------------------DHL-R------L-SA-----
---------DDSELSIFNAERYFNEGH---D-S-N-ETS---------------KK--LT
P-------IA----------------ERRD-----------------L------------
--------------------SPVSL--L-D----------------GF----S-----RN
-S--RSRS-FH---------TTPT---V-SS-E-ASW-NSQAGLLKNPPGSLS-------
--ITVK------N--F-P------------AT------------E-Q----GK----GTA
S----------PGRR-F-F-----RRR-CPCSGKKSVDVEE---S-Y----S-----EPK
I--TIRPSLDSTASNQNL--------IKTEQEMEKATKVK--------------------
-----------------------------------------------------------V
FPGI------QPK-----EKETFL-----------FSP-EL-T-----------------
----RRTVN-----------------------S-G-GFSF----------PILASS---K
K--KA-----------------------------VED-----PARDSLEVFQPT------
--T------DGTSSPVLR-KST------------------DFQK------------NADR
RSFNMP-GS--------------PK------LR---------------------------
-----------S-------PI---D--DDLA---SDASSDLFEIESLST-----Q--I-N
S---------------RR-----SYSIDEL----PS-----LAFEPK-------KIAG--
--------NLPLQRSIEE--------------E-CY-PPSEVSVS-W-----SVTTAE-G
-------------FD-R--ASAA-NF-SSA-V------------SE--FDD----HR---
---------------FQP-------FS----G-EG-KKA----ITV-------G-GLLS-
CRSEK---AVCVVAP-----Q-LVRFGP-----------DVQR---------------RT
GG-SLF-----A-----VE--------PD--RVL--------GLARLGAA----------
------------NPVR--DS-AGLLG--------------PRS--VC------VNR-M-V
QPI---------------------------------------------------------
---------------------------NARVY----------------------------
--------------
>Cucumis_sativus|Csa_3G814370|PKS4
------------------------------------------------------------
---------------MERRA-T-SKMSLINRGLS-------EKTV-------------FG
Y------NN-N--N---DMK---EK--------RETANTNSIPSYI-T-HS-D-------
-------HQ-----------------------------------HHHF------------
------------------------------------------------------------
---------------------------------------LARC-T------I-VD-----
---------DSSELSIFDAKKYFNEVS---A-N-N-NI----------------NK--VS
-P-----IMNIDS--MSMSMS-----EQCMDHSVASSQDQDSEKDYDLSKSKPWTCGVAH
PSSGVVSKFS---------PTTAST--I-D----------------GH---HR-----RS
-Y--RARS-FHS--------ATPT---A-SS-E-ASW-NSQTGLLSNPPGAIS-------
--VSVL------RG-D-SD---------HHSG----------R-K-T----RKPP--SSS
S---------LAARW-I-FR----SSK-CPCTGKKSVQVQE---S-K----V-V--LDPK
T--SPPYINNTTVG------------------------------------GHSQS-QSE-
----------SPPSEK------------TSGENTM---------------L--LQHP---
DKDV------VWG-----SQRRFPP-------NLLLQG-HT-T-----------------
----QRVIA-----------------------S-T-GFTF----------PILKNNN--N
N--NGD-------IP-----TRAIGHVL------IED-----PPRDSLEVFNPS------
--S------ARDS-----------------------------------------------
-GNGGC-SS--------------LK------SR--------------------ILASVAA
S------GGNAT-------IV---NDIDDVA---SDASSDLFEIESFST-----Q--T-A
STTTA--SYP--AMF-HR-----RDSMELE-------------ARR--------LGLT--
--------SAATRRSLDE-P--MTPS-----TD-WY-EPSEASID-W-----SVTTAE-G
-------------FD-R--ASIA-NM------------------SE--AEE---------
----------------SWTEKN-NNNN---N-NNR-RRS----SSG-------N-GLLS-
CRSEK---AVS-VGP-----Q-PV------------------------------------
-----------MKH---VS--------S---RP------------PLGKK----------
------------PPLA--RS--------------------------N------SAH-L-S
LTF---------------------------------------------------------
---------------------------AA-------------------------------
--------------
>XP_028089884.1|Camellia_sinensis|PKS4
------------------------------------------------------------
---------------METSI----------------------------------HY--RS
F------QQ-K--C---YQK---DA--------SFS-------SYL-R-PQ-P-------
-------PP-----------------------------------PPKSPPPPS-------
------------------------------------------------------------
--------------------------------------QEPNE-S------T-VD-----
---------DSDQISVFDAENYFSESS---S-N-N-NNNN-NEHKENN--KIASSS--SS
PP------IFPPD-------------QRSE------------------------------
--FSIVSRLS----------SVSSD----D----------------RY--RNG-----RN
-Y--RTHS-FH---------ATPT---A-SS-E-ASW-NSRTGLLSNPPGSIA-------
--VSLK------N--L-P------------TRD-----NLNIN-G-E----RV----SS-
-----------AKKW-F-L-----GRK-CPCSCKKSVEVKE---K-S----S-----IVK
T--SDSKKLQSNQS-----------------VIESEFKTV-----------FTKQ-QSVK
KS------HLVESSEM-----LVP--------------NLRRVSSQKCSMN--DVIE---
SSAK------VDL-----NSRRFSS-------QCQFSA-NA-TV-------------ENR
HHHHGRQFN----------------------EG-A-GFSF----------PILNQS---S
K--IML--------------TGAQTCTP------IED-----PPRDSLEVFRPP------
--E------ESAS----G-KSM------------------AVEHRALA---------ANG
GDFAFP-AS--------------PI------SR--------------------I------
----------TA-------AT---D--DDVA---SDASSDLFEIESLST-----Q--P-P
LPPPP--PYP---MF-FR-----RDLLDET----AT-----FNARR--------LAAG--
------GSVNFRRRSSDEAA--ATPS-IAV-AE-CY-EPSEASID-W-----SVTTAE-G
-------------FD-R--ASVT-NL-SIS-A------------SD--IEEF-ATIQQ--
---------------VKSGDGG-SGG----SRDGS-RRR---LGNY-------G-GLLS-
CRCEK---AVN-VGL-----P-P-------------------------------------
------------------------------------------------------------
------------------RS----------------------------------------
------------------------------------------------------------
------------------------------------------------------------
--------------
>XP_011470920.1|Fragaria_vesca_subsp._vesca|PKS4
------------------------------------------------------------
---------------MERSKGV-SS-----------------------------------
------GSN-S-KI---GDR---NA--------SFS-------AYC-I-PD-H-------
------------------------------------------------------------
------------------------------------------------------------
--------------------------------------EKDGV-A------A-GD-----
---------DTTEISIFEAQKYFNETI---T-D-D-QKAS-RNNNKNAAVNVNNRA--IS
PPLA--NNVIIDN-----------------------------------------------
--MEQHARFS----------WASSS--VHD----------------EYSSINM---ARNN
-Y--RVRS-FH-------AAATPT---A-SS-E-ASW-NSQTGLLSHPPGTVA-------
--VSLR------S----P----------IHHH------------D-H----KKSR--GMV
SSPSLS--SSPRVRW-FSF-----PRR-CPCSGKKSVRVEE---K-M----S-SK-QPAK
T--SASHFTAAAAA--------------APRSISLDLRNQ-----------TPKS-KSVV
QA--------ARDDQH--------------------------------------------
----------VMW-----EEERRRRW------EEQMTV-NIPS----------------A
GNPHSRLFR----------PLPVAATELQVQHA-N-AFSF----------PILKLN---G
S--GTAWSSSSPMLK-----SQQQAVTI------KQE-----PTLQVLESVEPL------
--TST---DEQSS------TTI------------------SIHKSTTTTNGS---TDHSS
LGFTFP-AS--------------PK------SR--------------------V------
-----------------VMSN---D--EDLG---SDASSDLFEIESFST-----S--T-Q
TTANANN-YPS-VLY-HQYNNYRRDSMEDDA---SS-----FNAIR--------------
-------GLYRRRSSLDIEP--MTPS---S-AEYCY-EPSEASID-W-----SVTTAE-G
-------------LD-R--PSTS---------------------SE--VDHH--------
QDE--------------------LEKM---------SRR----RSS-SI---GSYGLLS-
CRWEK---AVS-VGP-----I-PVRLVSSM---------PAGAST-DAGAAV------VV
CD-EV------IKH---VG--------S---R----------------------------
------------PPLP-NKP--------------------------R------CSH-L-S
ISF---------------------------------------------------------
---------------------------ATSSHS---------------------------
--------------
>Amborella_trichopoda|AMTR_s00119p00112700|PKS4
------------------------------------------------------------
---------------MERYT-V-SA--SLNGE--------------------------FP
F------SQ-S-TT---HLR---DA--------SFS-------SYI-SNPP-DP---KLH
I----SPNN-LSLENP---LSE--FSQIPKLTISSNISLENPVNESSQTPKL-T-INSNN
LSLQ--------------------------------NPPNEFFSKPKLTIQPNSF-----
---SLEDPHSEFSQNPKLINNPNNLTLENPIPASLRK-PGNVG-R------T-RT-----
---------NYSEISIFDAEKYFNGTS---L-E---RIP---------------EKGLVS
-------ELSRPKT------------NGEN-----------------L------------
--NFSIPRDS----------SASSA----D----------------GF----S-----RN
-Y--RSVS-FH---------ATPT---S-SS-E-ASW-NSQSGLLCNPPGSIS-------
--VTVR------N--L-P------------VK------------P-Q----RK-------
----------GASKW-S-F-----SCR-CPCYGKKSVGVRE---R-K----S-----ETR
N--EASSMAASTEG--------------SPSSSRKTLGPN------------ENS-NSH-
----------ASEREK-----------SQASETEMSHASEREMTQARGRET--KVVA---
GKVK------PAG-----NWEAQSP-------EIHFRA-EI-G-----------------
----RRKMN----------P------------D-A-GFSF----------PILNPM---A
G--KFA---------------GKPNGLPEK---RIDD-----KPRDSIEVFQPS------
--K------ELHG----P-PEF------------------RIS------------GEGLR
RSFGFP-------------------------AR-------------------GL------
----------LD-------NE---R--DDAG---SDSSSDLFEIESFST-----G--I-T
SS-----------LY-NM-----RDSLDEL----SSCTGSEFPARR--------LPTNP-
-------NASFFRQGPHEEA--VTPS--AL-SD-CY-EPSEASVE-W-----SVTTAE-G
-------------FD-R--GSIS-NF-TVD-G----------L-ERVSIGNF-SAAPTEC
GDP---------KVFGVRGYSD-TRAI---GASHK-SKN----KSK-------S-GLLW-
CKCEK---AVN-VVP-----Q-PIKGGP-----------DRAHL--DRGMGLVR-VQEVC
IT-DP------SAH---V--------------------------NGIMDR----------
------------RMLA--RS--------------------------P------SEH-F-S
RAL---------------------------------------------------------
---------------------------ATH------------------------------
--------------
>Chenopodium_quinoa|AUR62018475-RA|PKS4
------------------------------------------------------------
---------------MDQFH-D-LK----------QQQN-IPKPKFDIID-PSIVR--AQ
F------------I---SKK---DV--------SFS-------SYL-H-QT-Q-------
-------NH-----------------------------------QNKYI-----------
------------------------------------------------------------
---------------------------------PP----QTGQ-V------R-AE-----
---------DSDQISIFDAAKYFSGLH---G-D-Q-KEE---------------KN--SK
--------------------------AGLD----------------HL------------
--ASIPPRFS----------SVSSS--I-DD------------NGSNYGGRNSNSNSNNN
-Y--RARS-FH---------ATPT---A-SS-E-ASW-NSQTGLLANPPGSTG-------
--VCLTK-----NL-S-P------------------------N-S-S----TT----STS
N--ATPRWPRISTKW-L-I----PRRK-CPCSGKKSVQVEE---R-I----E-S--NTPR
M--V---------------------------DLRRSTSSNGSST-------NYIS-SSW-
----------YSPRQN------------CPKKGEMIGT----------------TATT-V
MTNN------VAA-----TKAA--------------------------------------
-----AGVG---------S--------TTACNT-N-GFTF----------PILENP---P
V--GVK-------KMFNV----------------IAE-----PPRDSLEVYQPR------
--S------H--------------------------------------------------
-------PS--------------PK------SR--------------------R------
----------TS-------YE---D--DNVL---SDGSSDLFEIESFTT-----T--S--
--------YP-------C-----RDSMDDVVVPVSS-----FNSSTMK-----RLGIV-C
RSNMNNINHLDENEGLDE-P--MTPS-VAP-TE-CY-APSEVSID-W-----SVTTAE-G
-------------YD-R--ASLS-NF-SVS-A------------SE--VGLY-AAMRRES
ERN--XXXXXXXXXHQDNNKRS-SKGG---G--GG-KGN----NNG-------G-GLLS-
CRCEK---AVS-VGP-----G-PIKCSA------------EGA-----------------
PP-IT------ARH---VS--------G---RA--------------TQQ----------
------------AHGV--AAH-------------------------V------NGR-W-K
------------------------------------------------------------
------------------------------------------------------------
--------------
>Chenopodium_quinoa|AUR62020949-RA|PKS4
------------------------------------------------------------
---------------MDQFH-D-LK----------QQQN-IPKPKFDIID-PSIVR--AQ
F------------I---SKK---DV--------SFS-------SYL-H-QT-Q-------
-------NH-----------------------------------QNKYI-----------
------------------------------------------------------------
---------------------------------PP----QTGQ-V------R-AE-----
---------DSDQISIFDAAKYFSGLH---D-D-Q-KED---------------KN--SK
--------------------------GGLD----------------HL------------
--ASIPSRFS----------SVSSS--I-DD------------NGSNYGGRNSNS----N
-Y--RARS-FH---------ATPT---A-SS-E-ASW-NSQTGLLANPPGSTG-------
--VCLTK-----NL-S-P------------------------N-S-S----TT----STS
N--ATPRWPRISTKW-L-I----PRRK-CPCSGKKSVQVEE---R-I----E-S--NTPR
M--V---------------------------DLRRSTSSNGSST-------NYIS-SSW-
----------YSPRQN------------SPKKGEMIGT----------------TATT-V
ITNN------VAA-----AKAA--------------------------------------
-----AVVG---------G--------TTGCNT-N-GFTF----------PILENP---P
V--GVK-------KMFNV----------------IAE-----PPRESLEVYQPR------
--S------H--------------------------------------------------
-------SS--------------PK------SR--------------------R------
----------TS-------YE---D--DNVL---SDGSSDLFEIESFTT-----T--S--
--------YP-------C-----RDSMDDVVVPVSS-----FNTSTMK-----RLGIV-C
RSNLNNINHLDENEGLDE-P--MTPS-IAP-TE-CY-APSEVSID-W-----SVTTAE-G
-------------YD-R--ASLS-NF-SVS-A------------SE--IGLY-AAMRRES
ERNXXXXXXXXXXXHQDNNKRS-SKG-------------------G-------G-GLLS-
CRCEK---AVS-VGP-----G-PIKCSA------------EGG-----------------
PP-ST------ARH---VG--------G---RA--------------TQQ----------
------------GHGV--AAH-------------------------V------NGR-W-K
------------------------------------------------------------
------------------------------------------------------------
--------------
>XP_019103906.1|Beta_vulgaris_subsp._vulgaris|PKS4
------------------------------------------------------------
---------------MDQFH-D-PN----------QQQI-TPKPMFDVIE-PSMVR--AQ
F------------I---GKR---DI--------SFS-------SYL-H-QS-Q-------
-------IH-----------------------------------KNKYT-----------
------------------------------------------------------------
----------------------------------P----QTSL-N------K-TE-----
---------DSDQISIFDAAKYFSDLP---D-D-Q-KTH---------------EH--TK
--------------------------GIHN----------------QL------------
--VSIPPRLS----------SVSSS--I-DD------------NGSNYGGRNS-----SN
-Y--RARS-FH---------ATPT---A-SS-E-ASW-NSQTGLLANPPGSVG-------
--VTIPK-----AL-S-P------------------------N-S-S----TS----TTS
N--AAPRWPRISTKW-L-I----PRRK-CPCSGKKSVQVEE---R-I----E-S--NTPR
M--V---------------------------DLRRSSSSNGSAT-------NYIS-SSW-
----------YSPRQN------------SPKK---VGT----------------TIPL-T
SPNV------VMA-----PQEPRNNV------NFNLIA-RN-SN-------------ENN
HHHHHQTDG---------G--------FSSVDS-N-PKVVGPLKSFANHSEIIENP---P
V--GVK-------KMFNV----------------IAE-----PPRDSLEVYQPR------
--S------H--------------------------------------------------
-------SS--------------PK------SR--------------------R------
----------TS-------YE---D--DNVL---SDGSSDLFEIESFST-----T-----
--------YP-------C-----TDSMDEVVVHASS-----FNSSTMK-----RLGIV-C
RSN-NNVDECD--DGMDE-P--MTPS-VAP-TE-CY-APSEVSVD-W-----SVTTAE-G
-------------FD-R--ASLT-NF-SVS-A------------SE--IGLY-AAMRRES
ERNNGGGGGGG------EDKRS-TKGG---G--KG-NNG----SNG-------G-GLLS-
CRCEK---AVS-VGP-----V-PIKCSA------------EGG-----------------
PP-IA------ARH---VS--------G---RA--------------TQQ----------
------------PHGV--AAH-------------------------V------NGR-W-K
------------------------------------------------------------
------------------------------------------------------------
--------------
>Arabis_alpina|AALP_AA8G035100|PKS4
------------------------------------------------------------
---------------MSETSVV-TVVATKREAID--------------------PY--IK
I------LQ-SR-S---NDI---DV--------SFS-------SYL-K-PD-N-------
-------NN---------------------------------------------------
------------------------------------------------------------
---------------------------------------KEQQ-K------K-EQ-----
---------EDTELSIFEARSYFSETG---S-D-D-RLST--------------RN--LN
GP----------------------------------------------------------
-------RFH----------S-SSA-----------------------------------
----KVSS-FN---------VGHT---A-SS-E-ASW-NSQTGLLNN-------------
---------------R-Q------------ES----------D-R-H----GR----GSS
KK---------GSRW-F-F-----RRRTCPCSSSKSVQVKE---T-Q----P-RI-AENR
T--GSDRGVSNRIA-------------------HQTITSS--------------------
------------------------------------------------------------
DPIR------LTI-----PSNNVAR-------SIDYTA-NR-------------------
----------EARA-----P------------V-S-NFSF----------PTLNQS---S
E------------KPKN----------------PVQN-----PVKPVLNPIKPV------
--L------T--------------------------------------------------
-----P-TS--------------PK------GI---------------------------
-----------I-------IT---D--EEAA---SDASSDLFEIESFSA-----Q--P-A
ARTWA----P------PD-----RDSIDET------------------------------
-----------------------------A-TEYGY-EPSEASVT-W-----SVTTAE-P
-------------AS-T--VV-A-NY------------------AR--IGL---------
-----------------------PPAL---AF-GG-CDQ----KR--------T-GLMS-
CRIEK---AVM-VNGGQRLMQ-PHKSVS-----------IQDD-----------------
-----------------FA--------E---KV---------------------------
--------------LC--NN--------------------------G------SSK-L-S
V-----------------------------------------------------------
---------------------------TSRAMF---------------------------
--------------
>Arabidopsis_lyrata|scaffold_600360.1|PKS4
------------------------------------------------------------
---------------MAQTT-V-TVVATKRDALD--------------------PY--IK
I------LQ-NR-S---NDI---DV--------SFS-------SYL-K-PD-N-------
-------NG---------------------------------------------------
------------------------------------------------------------
-----------------------------------------QQ-Q------K-EN-----
---------DDTELSIFEARSYFSENG---S-N-D-GCQM--------------RN--LS
GP----------------------------------------------------------
-------RFS----------SVSSA-----------------------------------
----KVSS-FT---------VGQT---A-SS-E-ASW-NSQTGLLSNK------------
------------S--R-Q------------GS----------A-R-D----GR----RSS
KK---------GPRW-F-F-----RRRTCPCSSSKSVQVQE---S-K----P-RI-AEPK
T--GSDRVVSNRIV-----------------HSHQTISSP--------------------
------------------------------------------------------------
EPIR------LTI-----PSNTVTR-------SVDYAA-NR-------------------
----------EARA-----P------------V-S-NFSF----------PTLNET---S
Q--SSE-------NPKN----------------PVLV-----RIEPVLLPIKPV------
--L------N--------------------------------------------------
-----P-TS--------------PK------GV---------------------------
-------------------II---D--EEAT---SDASSDLFEIESFST-----Q--P-A
ARPWA---PP------------VRVSIDET------------------------------
-----------------------------V-SEYGY-EPSEASVT-W-----SVMTAE-P
-------------AS-A--VA-A-NF------------------SR--IAL---------
---------------------S-SSST---AF-SG-YDK----RR--------T-GLLN-
CHCEK---AVM-VS-------------D-----------IQND-----------------
-----------------FA--------G---KV---------------------------
--------------LC--SN--------------------------G------NSK-L-S
V-----------------------------------------------------------
---------------------------TSRPRQ---------------------------
--------------
>Arabidopsis_thaliana|AT5G04190|PKS4
------------------------------------------------------------
---------------MAQTT-V-TVVATKRDALD--------------------PY--IK
I------LQ-NR-S---NDI---DV--------SFS-------SYL-K-PD-N-------
-------NE---------------------------------------------------
------------------------------------------------------------
-----------------------------------------QQ-Q------K-EN-----
---------EDTELSIFEARSYFSENG---S-N-DSRCQT--------------RN--LS
GP----------------------------------------------------------
-------RFS----------SVASA-----------------------------------
----KVSS-FT---------VGQT---A-SS-E-ASW-NSQTGLLSNK------------
------------N--R-Q------------GS----------D-R-D----GR----RSS
KK---------GPRW-F-F-----RRRACPCSSSKSVQVQE---S-K----P-RI-AVPK
T--GSDRIVSNRIV-----------------HSHQTISSP--------------------
------------------------------------------------------------
EPIR------LTI-----PSNTVTR-------SIDYTA-NK-------------------
----------EARA-----P------------V-S-NFSF----------PTLNET---S
Q--LSE-------NPKN----------------PVLNHIKPVRIEPALLPIKPV------
--L------N--------------------------------------------------
-----P-TS--------------PK------GV---------------------------
-------------------II---D--EEAT---SDASSDLFEIESFST-----Q--T-A
ARPWA---PP------------VRDSMEET------------------------------
-----------------------------V-SEYGY-EPSEASVT-W-----SVMTAE-P
-------------AS-A--VA-A-NF------------------SR--IAL---------
---------------------S-SSST---AF-SG-YDK----KR--------T-GLLN-
CHCEK---AVM-VNGDKRLVQ-PVKSVG-----------VQND-----------------
-----------------VA--------G---KV---------------------------
--------------LC--NN--------------------------G------SSK-L-S
V-----------------------------------------------------------
---------------------------TSRPRQ---------------------------
--------------
>Brassica_rapa_subsp._pekinensis|Bra009478|PKS4
------------------------------------------------------------
---------------MAETT-V-TVVATKRDALD--------------------PY--IK
I------IQ-SR-S---LDI---DV--------SFS-------SYL-K-PD-N-------
-------N----------------------------------------------------
------------------------------------------------------------
-----------------------------------------EQ-K------E--Q-----
---------EDTEISIFEARRYFSESG---S-N-D-RSKS--------------TN--LN
GP----------------------------------------------------------
-------RFS----------SASSA-----------------------------------
----KVSS-FT---------VGHT---A-SS-E-ASW-NSQTGLLRNN------------
------------N--R-Q------------GS----------D-H-N----GR----GSS
KK---------GPRW-F-F-----RRRTCPCSSSKSVQVRE---T-K----P-RI-AEFK
T--GSDRTISNRIVH----------------HNHQTISSS--------------------
------------------------------------------------------------
DPIR------LTI-----PSNNVTR-------TINYAG-NS-R-----------------
----------ESSA-----P------------V-S-NFSF----------PTLNPI---K
P--EF-------------------------------N-----RTEPVLHPIKPV------
--L------N--------------------------------------------------
-----P-TS--------------PK------GV---------------------------
----------TT-------TT---D--EEAA---SDASSDLFEIESFST-----Q--H-I
ARPSA---PP------PPA-DLVRNSVDET------------------------------
-----------------------------A-TEYGY-EPSEASVT-W-----SVTTAE-P
-------------VS-A--AA-A-SF------------------SR--INL---------
---------------------S-QPSL---TFGGG-CDK----KR--------T-ALLD-
CRCEK---AVM-VSGGQRLVQ-PLRSVS-----------VQDD-----------------
-----------------VM--------Q---KV---------------------------
--------------LC--NN--------------------------G------SSK-L--
------------------------------------------------------------
------------------------------KMLNN------------KSSFLV-------
--------------
>Brassica_napus|BnaA10g26010D|PKS4
------------------------------------------------------------
---------------MAETT-V-TVVATKRDALD--------------------PY--IK
I------IQ-SR-S---LDI---DV--------SFS-------SYL-K-PD-N-------
-------N----------------------------------------------------
------------------------------------------------------------
-----------------------------------------EQ-K------E-QQ-----
---------EDTEISIFEARRYFSESG---S-N-D-RSKS--------------TN--LS
GP----------------------------------------------------------
-------RFS----------SASSA-----------------------------------
----KVSS-FT---------VGHT---A-SS-E-ASW-NSQTGLLRNN------------
------------N--R-Q------------GS----------D-H-D----GR----GSS
KK---------GPRW-F-F-----RRRTCPCSSSKSVQVQE---T-K----P-RI-AEFK
T--GSDRTVS--IVH----------------HNHQRISSS--------------------
------------------------------------------------------------
DPIR------LTI-----PSNNVTR-------TINYAG-NS-R-----------------
----------ESSV-----P------------V-S-NFSF----------PTLNPI---K
P--DL-------------------------------N-----RTEPVLHPIKPV------
--L------N--------------------------------------------------
-----P-TS--------------PK------GV---------------------------
-----------T-------TT---D--EEAA---SDASSDLFEIESFST-----Q--H-I
SRPCA---PP------PPA-DLVRNSVDET------------------------------
-----------------------------A-TEYGY-EPSEASVT-W-----SVTTAE-P
-------------VS-V--AA-A-SF------------------SR--INL---------
---------------------S-QPSL---TFGGG-CDK----KR--------T-ALLD-
CRCEK---AVM-VSGGQRLVQ-PLKNVS-----------VQDD-----------------
-----------------VM--------Q---KV---------------------------
--------------LC--NN--------------------------G------SST-L--
------------------------------------------------------------
------------------------------KMLNN------------KSSFLV-------
--------------
>Brassica_napus|BnaCnng10280D|PKS4
------------------------------------------------------------
---------------MAETT-V-TVVATKRDALD--------------------PY--IK
I------IQ-SR-S---LDI---DV--------SFS-------SYL-K-PD-N-------
-------N----------------------------------------------------
------------------------------------------------------------
-----------------------------------------EQ-K------E-QQ-----
---------EDTEISIFEARRYFSESG---S-N-D-RSKS--------------AN--LS
GP----------------------------------------------------------
-------RFS----------SASSA-----------------------------------
----KVSS-FT---------VGHT---A-SS-E-ASW-NSQTGLLRNN------------
------------N--R-Q------------GS----------D-Q-D----GR----GSS
KK---------GPRW-F-F-----RRRTCPCSSSKSVQVRE---T-K----P-RI-AEFK
T--GSDRTISNRIVH----------------HNHQTISSS--------------------
------------------------------------------------------------
DPIR------LTI-----PSNNVTR-------TINYAG-NS-R-----------------
----------ESSA-----P------------V-S-NFSF----------PTLNPI---K
P--EI---------------------------------------EPVLHPIKPV------
--L------N--------------------------------------------------
-----P-TS--------------PK------GV---------------------------
-----------T-------TT---D--EEAA---SDASSDLFEIESFST-----Q--H-I
ARPCA---PP------PPA-DLVRNSVDET------------------------------
-----------------------------A-TEYGY-EPSEASVT-W-----SVTTAE-P
-------------VS-V--AA-A-SF------------------SR--INL---------
---------------------S-QPSL---AF-GG-CDK----KK--------T-GLLD-
CSCEK---AVM-VSGGQRLVQ-PLKSVS-----------VQDD-----------------
-----------------VM--------Q---KV---------------------------
--------------LC--NN--------------------------G------SSK-L-S
V-----------------------------------------------------------
---------------------------TSLKTLDN------------KSSFLV-------
--------------
>Brassica_oleracea|Bo9g181340|PKS4
------------------------------------------------------------
---------------MAETT-V-TVVATKRDALD--------------------PY--IK
I------IQ-SR-S---LDI---DV--------SFS-------SYL-K-PD-N-------
-------N----------------------------------------------------
------------------------------------------------------------
-----------------------------------------EQ-K------E-QQ-----
---------EDTEISIFEARRYFSESG---S-N-D-RSKS--------------AN--LS
GP----------------------------------------------------------
-------RFS----------SASSA-----------------------------------
----KVSS-FT---------VGHT---A-SS-E-ASW-NSQTGLLRNN------------
------------N--R-Q------------GS----------D-Q-D----GR----GSS
KK---------GPRW-F-F-----RRRTCPCSSSKSVQVRE---T-K----P-RI-AEFK
T--GSDRTISNRIVH----------------HNHQTISSS--------------------
------------------------------------------------------------
DPIR------LTI-----PSNNVTR-------TINYAG-NS-R-----------------
----------ESSA-----P------------V-S-NFSF----------PTLNPI---K
P--EI---------------------------------------EPVLHPIKPV------
--L------N--------------------------------------------------
-----P-TS--------------PK------GV---------------------------
-----------T-------TT---D--EEAA---SDASSDLFEIESFST-----Q--H-I
ARPCA---PP------PPA-DLVRNSVDET------------------------------
-----------------------------A-TEYGY-EPSEASVT-W-----SVTTAE-P
-------------VS-V--AA-A-SF------------------SR--INL---------
---------------------S-QPSL---AF-GG-CDK----KK--------T-GLLD-
CSCEK---AVM-VSGGQRLVQ-PLKSVS-----------VQDD-----------------
-----------------VM--------Q---KV---------------------------
--------------LC--NN--------------------------G------SSK-L-S
V-----------------------------------------------------------
---------------------------TSLKTLDN------------KSSFLV-------
--------------
>Brassica_napus|BnaA01g07730D|PKS4
------------------------------------------------------------
---------------MEETT-V-TVVATKRYALD--------------------PY--VK
V------IQ-SR-S---NDI---DV--------SFS-------SYL-K-PD-N-------
-------NN---------------------------------------------------
------------------------------------------------------------
----------------------------------------YEQ-Q------K-EQ-----
---------EDTELSIFEARSYFSESG---G-N-D------------------------N
DP----------------------------------------------------------
-------RFS----------SVSSA-----------------------------------
----KVSS-FT---------VRHT---A-SS-E-ASW-NSQTGLLSYN------------
------------N--R-Q------------GS----------D-R-D----GR----GSS
KK---------GPRW-F-F-----RRRTCPCSSSKSVQVQE---T-K----P-RI-AESR
T--GSERTVSNRTAH----------------HNHQTISS---------------------
------------------------------------------------------------
-----------NV-----PS----------------------------------------
--------------------------------F-S-SFSF----------PTLNEP---T
Q--TIE-------KHKS----------------PVLN-----RIEPALHPVKPV------
--L------S--------------------------------------------------
-----L-TT--------------PK------GV---------------------------
-------------------IT---D--EEAA---SDDSSDLFEIESFST-----Q--H-V
ARPCA----P------HAA-DLVRNSIDDT------------------------------
-----------------------------A-TEYGY-EPSEASVT-W-----SVTTAE-P
-------------AS-T--MA-T-NF------------------SR--ISL---------
---------------------S-QSPL---AF-SG-CDK----RR--------T-CLLG-
CRCEK---AVI-VSGDKRLVQ-PLKRVR-----------FQDD-----------------
-----------------VG--------Q---KV---------------------------
--------------LC--NN--------------------------G------SSK-L-S
L-----------------------------------------------------------
---------------------------TSREMLAN------------NSSFLN-------
--------------
>Brassica_oleracea|Bo2g005470|PKS4
------------------------------------------------------------
---------------MEETT-V-TVVATKRYALD--------------------PY--VK
V------IQ-SR-S---NDI---DV--------SFS-------SYL-K-PD-N-------
-------NN---------------------------------------------------
------------------------------------------------------------
----------------------------------------YEQ-Q------K-EQ-----
---------EDTELSIFEARSYFSESG---G-N-D------------------------N
DP----------------------------------------------------------
-------RFS----------SVSSA-----------------------------------
----KVSS-FT---------VRHT---A-SS-E-ASW-NSQTGLLSYN------------
------------N--R-Q------------GS----------D-R-D----GR----GSS
KK---------GPRW-F-F-----RRRTCPCSSSKSVQVQE---T-K----P-RI-AESR
T--GSERTVSNRTAH----------------HNHQTISS---------------------
------------------------------------------------------------
-----------NV-----PS----------------------------------------
--------------------------------F-S-SFSF----------PTLNEP---T
Q--TIE-------KHKS----------------PVLN-----RIEPALHPVKPV------
--L------S--------------------------------------------------
-----L-TT--------------PK------GV---------------------------
-------------------IT---D--EEAA---SDDSSDLFEIESFST-----Q--H-V
ARPCA----P------HAA-DLVRNSIDDT------------------------------
-----------------------------A-TEYGY-EPSEASVT-W-----SVTTAE-P
-------------AS-T--MA-T-NF------------------SR--ISL---------
---------------------S-QSPL---AF-SG-CDK----RR--------T-CLLD-
CRCEK---AVI-VSGDKRLVQ-PLKRVR-----------FQDD-----------------
-----------------VG--------Q---KV---------------------------
--------------LC--NN--------------------------G------SSK-L-S
L-----------------------------------------------------------
---------------------------TSREMLAN------------NSSFLN-------
--------------
>Brassica_napus|BnaAnng17720D|PKS4
------------------------------------------------------------
---------------MEETT-V-TVVATKRYALD--------------------PY--VK
I------IQ-SR-S---NDI---DV--------SFS-------SYI-K-PD-N-------
-------NN---------------------------------------------------
------------------------------------------------------------
-----------------------------------------EQ-Q------K-QQ-----
---------EDTELSIFEARSYFSESG---G-N-D------------------------S
DP----------------------------------------------------------
-------RFS----------SVSSP-----------------------------------
----KVSS-FP---------VRHT---A-SS-E-ASW-NSQTGLLSNN------------
------------N--R-Q------------GS----------D-R-D----GR----GSS
KK---------GSRW-F-F-----RRRTCPCSSSKSVQVQE---T-K----P-RI-AESR
T--GSDRTVSNRIAH----------------HNHQTISS---------------------
------------------------------------------------------------
-----------TV-----PS----------------------------------------
--------------------------------F-S-SFSF----------PTLNEP---T
P--TIE-------NHKI----------------PVEN-----RIEQALHPVKPV------
--L------S--------------------------------------------------
-----L-TS--------------PK------AV---------------------------
-------------------VT---E--EEAA---SDASSDLFEIESFST-----Q--R-V
ARPYA----P------HAA-DLVRNSIDDT------------------------------
-----------------------------A-TEYGY-EPSEASVT-W-----SVTTAE--
----------------T--KA-N-NF------------------SR--ISL---------
---------------------S-QSPL---AF-SV-CDK----RKT-------T-CLLG-
CRCEK---AVI-VSGDKRLVQ-PLKSVR-----------FEDS-----------------
-----------------VA--------Q---KV---------------------------
--------------LC--NN--------------------------G------NSK-L-S
LKTIDDSDSHRVSSVFSVRPALETHHGGRQRLCRQVTPFPPSSLREKSDRNPRGTTTLSV
VAAAPLCSLVSSLRTTIETDKGSDYVGNSRRLLQSLVFTVRRGQHDLDADYLNEDNKEHL
SALALSLPDIMVTF
>XP_031479521.1|Nymphaea_colorata|PKS4
------------------------------------------------------------
---------------MERFT-V-AA--------------DRGLPVLDIKEI--PPS--YS
P------IS-T-NP---RLR---DA--------SFS-------SFL-A-SD---------
------LPR-PVNSK----LSS---------------------DPSHRKTT---------
------------------------------------------------------------
--------------------------------------QPETD-G------R-PS-----
---------EDLEISIFGAEKYYSGSP---G-R-------------------------VG
LP------KMPPEKDAYLWNAK---LGRNG----------------GLSEFLP-------
--GPNANRAS----------SVSSV----E----------------GY---------ERN
---------YR---------CTPT---A-SS-E-ASW-NSQSGLLKNPPGSIR-------
--LSVR------N--LRP--------------------------R-D----KKP---AS-
----------GSGRW-R-F-----GRQ-CPCICKKSIAVEE---N-CAS-PS-RLSSVPN
S--PLAARKQ---------------------AVEDEPRKP-----------VISV-ESL-
----------APPRTP--------KM--------------------------TVVAG---
----------MPT-----PGDNFGPYAP----DICYRT-EI-G-----------------
----RQMNC---------------SGGSFLGEE-P-PFSF----------PVLQVN---G
R--TTA--------------------AP------LDD-----PQRDSIDVYSPK------
----------------------------------------EPTRRLVN------------
--LTAQ---S-------------PR--------G------------------GV------
------------T---FPVAR---D--DDCG---SDSSSDLFEIESLST-----T--A-T
STC------P---IY-RR-----RDSLDDL----AN------------------VAVAC-
----RGSGTLQLRRSLDG-T--STPP-VAP-SE-CY-APSEASVE-W-----SVTTAE-G
-------------FD-Q--ASCA-NF-SSA-V------------SE--FGEA-AIARPDT
------------------------------ARPPA-ALP----WRG-------G-DLLG-
CRRVK---SVS-VAV-----P-QAKCAPETRPRPPLPFPMEAARE---------------
---AGA----PVRL--EIR--------APEIKI-----------MHVPEK----------
------------RPLA-------------------------------------RPR-ATA
FPHAL-------------------------------------------------------
---------------------------AARVVS---------------------------
--------------
>Oryza_brachyantha|OB01G20500|PKS4
------------------------------------------------------------
---------------MDRYR-V-AP-----------------RP----------------
-------------------------------------------VYL-S-SA-G-------
-------SD-----------------------------------GAGALPLR--------
------------------------------------------------------------
---------------PRG--------------------PAGVS-G------R-RA-----
---------GGAELDIFSAERYFNADD---V-V-K-NKC--------------GDP--AV
------------------------------------------------------------
---AAEEEEE-------------RP--Q-D------------------------------
-----VAS-QS---------GRTM---A-SS-E-ASW-NSRSGLLSSHAAQFA-------
--AAVG------KV-QSGGGASATAGANAVPAA-S-----GHR-G------KKP---GS-
-----------GQRG-GLF-----SRD-CPCAGRKAVTVDV---A-S----------EPR
S--PVT-PRT-HARFDNS---------------HVVADST---------IF--KA-KA--
---PPP----PCEEEP-----VKMKI--SPGSSAF---------RPPLANN--IFSA---
APNRGSGGP---------PFSAFP------------VP-DI-G-----------------
----RGVVS-----------------------S-G-GFTF----------PVAVGG---T
K--VVN--------------------SI------VYD-----PPRESLEGFRPI------
--D------EGWA------PAP------------------PPADPRAA-GGR---GGGGG
LAAGLA-RA--------------PG------VA---------------------------
-----------A-------VT---D--EEAM---SDASSDLFDLESFAA-----S--S-S
YPTTYRG------RG-SR-----RNSREDDD---D----------------------A--
-------------------G--AAVE-PAM-SECMY-APSEVSVV-W-----SVATAE-G
GA-----------FD-A--ASMA-NF-SSA-A------------SACCVEEF-SFVP---
-------------AAAAGQEGF-TAAM---SRSAG-RKK---GGGG-------G-FLNS-
CRCEK---AVS-VGP-----T-PVRVVR-----------PPGA-----------------
-----AG--PEVTV---KA--------SGA------------------------------
--------------AE--RL--------------------------R------HGG-V-H
MPV---------------------------------------------------------
---------------------------RT-------------------------------
--------------
>Oryza_glaberrima|ORGLA01G0093300|PKS4
------------------------------------------------------------
---------------MDRYR-V-AP-----------------RP----------------
-------------------------------------------VYL-S-AA-A-------
-------AG-----------------------------------GGDHGDGP--------
------------------------------------------------------------
---------------RRL--------------------PRGVA----------GG-----
---------GGAELDIFSAERYFNADD---V-V-K-KEEYR------------DE-----
------------------------------------------------------------
----EQPRQE-------------VA--V-D------------------------------
-----AAS-QS---------GRTV---ACSS-E-ASW-TSRSGLLSGHAQSAA-------
--SAGAAA----KL-Q-MGGANGGGGA-AAAAA-S-----AHR-G------KKP---GS-
-----------GQRW-GLF-----SRD-CPCAGRKAVTVDV---A-S----------EPR
S--PAT-PRT-HARFDNS---------------HVVADST---------IF--KA-NA--
-PPPPP----PCEEEP-----VKMKI--SPGSSTF---------PPPLANS--IFAA---
APNRGGGG-GGAA-----PFAAFP------------AP-DIVG-----------------
----RRVVS-----------------------S-G-GFTF----------PVAVGA---A
K--VVS--------------------TV------GDE-----QPRESLEVFRPI------
--D------EESV------LAD------------------PPADHLATEGGR--GGGGGG
LAAGFA-RA--------------PG------VA---------------------------
-----------A------VAT---D--EEAM---SDASSDLFDLESFAA-----S--S-S
FPTTCRG------RS-SR-----RNSREDDD---DDED---LPYGA--------AAAA--
-------------------A--AAVE-PAL-SECMY-APSEVSVV-W-----SVATAE-G
GA-----------FD-A--ASVA-NF-SSA-A------------SACCVEEF-SFVPPPD
SAA---------TAGGGGHEGF-TAAM---SRSAA-RKK-----GG-------G-FLSS-
CRCEK---AVS-VGP-----T-PVRMVR-----------PEVN-----------------
VK-TTGG--GHAVG---LA--------GGG------------------------------
--------------AA--RY--------------------------H------PGR-V-R
MPV---------------------------------------------------------
---------------------------RT-------------------------------
--------------
>Oryza_nivara|ONIVA01G12840|PKS4
------------------------------------------------------------
---------------MDRYR-V-AP-----------------RP----------------
-------------------------------------------VYL-S-AA-A-------
-------AA-----------------------------------GGDHGDGP--------
------------------------------------------------------------
---------------RRL--------------------PRGVA----------GG-----
---------GGAELDIFSAERYFNADD---V-V-K-KEEYR------------DE-----
------------------------------------------------------------
----EQPRQE-------------VA--V-D------------------------------
-----AAS-QS---------GRTV---ACSS-E-ASW-TSRSGLLSGHAQSAA-------
--SAGAAA----KL-Q-MGGANGGGGA-AAAAA-S-----AHR-G------KKP---GS-
-----------GQRW-GLF-----SRD-CPCAGRKAVTVDV---A-S----------EPR
S--PAT-PRT-HARFENS---------------HIVADST---------IF--KA-NA--
-PPPPP----PCEEEP-----VKMKI--SPGSSTF---------PPPLANS--IFAA---
APNRGGGG-GGAA-----PFAAFP------------AP-DIVG-----------------
----RRVVS-----------------------S-G-GFTF----------PVAVGA---A
K--VVS--------------------TV------GDE-----PPRESLEVFRPI------
--D------EESV------LAD------------------PPADHLATVGGR--GGGGGG
LAAGFA-RA--------------PG------VA---------------------------
-----------A------VAT---D--EEAM---SDASSDLFDLESFAA-----S--S-S
FPTTCRG------RS-SR-----RNSREDDD---DDED---LPYGA--------AAAA--
-------------------A--AAVE-PAL-SECMY-APSEVSVV-W-----SVATAE-G
GA-----------FD-A--ASVA-NF-SSA-A------------SACCVEEF-SFVPPPD
SAA---------TAGGGGHEGF-TAAM---SRSAA-RKK-----GG-------G-FLSS-
CRCEK---AVS-VGP-----T-PVRMVR-----------PEVN-----------------
VK-TT----------------------GGG------------------------------
--------------AA--RY--------------------------H------PGR-V-R
MPV---------------------------------------------------------
---------------------------RT-------------------------------
--------------
>Oryza_sativa_subsp._japonica|BAA90343|PKS4
------------------------------------------------------------
---------------MDRYR-V-AP-----------------RP----------------
-------------------------------------------VYL-S-AA-A-------
-------AA-----------------------------------GGDHGDGP--------
------------------------------------------------------------
---------------RRL--------------------PRGVA----------GG-----
---------GGAELDIFSAERYFNADD---V-V-K-KEEYR------------DE-----
------------------------------------------------------------
----EQPRQE-------------VA--V-D------------------------------
-----AAS-QS---------GRTV---ACSS-E-ASW-TSRSGLLSGHAQSAA-------
--SAGAAA----KL-Q-MGGANGGGGA-AAAAA-S-----AHR-G------KKP---GS-
-----------GQRW-GLF-----SRD-CPCAGRKAVTVDV---A-S----------EPR
S--PAT-PRT-HARFENS---------------HVVADST---------IF--KA-NA--
-PPPPP----PCEEEP-----VKMKI--SPGSSTF---------PPPLANS--IFAA---
APNRGGGG-GGAA-----PFAAFP------------AP-DIVG-----------------
----RRVVS-----------------------S-G-GFTF----------PVAVGA---A
K--VVS--------------------TV------GDE-----PPRESLEVFRPI------
--D------EESV------LAD------------------PPADHLATVGGR--GGGGGG
LAAGFA-RA--------------PG------VA---------------------------
-----------A------VAT---D--EEAM---SDASSDLFDLESFAA-----S--S-S
FPTTCRG------RS-SR-----RNSREDDD---DDED---LPYGA--------AAAA--
-------------------A--AAVE-PAL-SECMY-APSEVSVV-W-----SVATAE-G
GA-----------FD-A--ASVA-NF-SSA-A------------SACCVEEF-SFVPPPD
SAA---------TAGGGGHEGF-TAAM---SRSAA-RKK-----GG-------G-FLSS-
CRCEK---AVS-VGP-----T-PVRMVR-----------PEVN-----------------
VK-TT----------------------GGG------------------------------
--------------AA--RY--------------------------H------PGR-V-R
MPV---------------------------------------------------------
---------------------------RT-------------------------------
--------------
>Oryza_rufipogon|ORUFI01G11300|PKS4
------------------------------------------------------------
---------------MDRYR-V-AP-----------------RP----------------
-------------------------------------------VYL-S-TA---------
-------AA-----------------------------------GGDHGDGP--------
------------------------------------------------------------
---------------RRL--------------------PRGVA-G------G-GG-----
---------GGAELDIFSAERYFNADD---V-V-K-KEC---------------------
------------------------------------------------------------
----EQPRQE-------------VA--V-D------------------------------
-----AAS-QS---------GRTV---ACSS-E-ASW-TSRSGLLSGHAQSAA-------
--SAGAAA----KL-Q-MAGR----GD-AAVAR-M-----AKR-----------------
----------------------------EHCAGRKAVTVDV---A-S----------EQR
S--PVT-PRT-HARFDNS---------------HVVADST---------IF--KA-NAPP
-PPPPP----PCEEEP-----VKMKI--SPGSSTF---------PPPLANS--IFAA---
APNRGGGG-GGAA-----------------------PP-PIVG-----------------
----RRVVS-----------------------S-G-GFTF----------PVAVGA---A
K--VVS--------------------TV------GDE-----PPRESLEVFRPI------
--D------EESV------LAD------------------PPADHLATVGGRGGGGGGGG
LAAGFA-RA--------------PG------VA---------------------------
-----------A------VAT---D--EEAM---SDASSDLFDLESFAA-----S--S-S
FPTTCRG------RS-SR-----RNSREEEE---DD-G---LPYG----------GAA--
-------------------A--AAVE-PAL-SECMY-APSEVSVV-W-----SVATAE-G
GA-----------FD-A--ASVA-NF-SSA-A------------SACCVEEF-SFVPPPD
SAA---------TAAAGGHEGF-TAAM---SRSAA-RKK----GGG-------G-FLSS-
CRCEK---AVS-VGP-----T-PVRMVR-----------PEVN-----------------
VK-TTGG--GHAAG---LA--------GGG------------------------------
--------------AA--RY--------------------------H------PGR-V-R
MPV---------------------------------------------------------
---------------------------RT-------------------------------
--------------
>Oryza_punctata|OPUNC01G10250|PKS4
------------------------------------------------------------
---------------MDRYR-V-AP-----------------RP----------------
-------------------------------------------VYL-S----A-------
-------GG-----------------------------------GGDHGDGP--------
------------------------------------------------------------
---------------RGL--------------------PRGVA-G-GASGRR-SG-----
---------GGAELDIFSAERYFNADD---V-V-K-KRC--------------DD-----
------------------------------------------------------------
----EQPRQE-------------MA--V-D------------------------------
-----AAS-QS---------GRTV---ACSS-E-ASW-TSRSGLLSGHAQSTA-------
--SAGG-T----KL-Q-MGGANGVAAA-AAAAA-S-----AHR-G------KKP---GS-
-----------GQRW-RLF-----SRD-CPCAGRKAVTVDV---A-S----------EPR
S--PVT-PRI-HARFDNN---------------HVVADST---------IF--KA-KA--
---PPP----PCEEEP-----VKMKI--SPGSSTF-------PPPPPLANN--IFTA---
APNRGGGGGGGVA-----PFDTFP------------AP-DIVG-----------------
----RRVVS-----------------------S-G-SFTF----------PVAVGA---A
K--VVS--------------------TI------GDD-----PPRESLEVFRPI------
--D------EESV------LAD------------------PPADHLATVGGR---GGGGG
LAAGFA-RV--------------PG------VA---------------------------
-----------A------VVT---D--EEAM---SDASSDLFDLESFAA-----S--S-S
YPTTCRG------RS-SR-----RNSREEDV---DD-----LPY-----------GAA--
-------------------A--AAAE-PAL-SECMY-APSEVSVV-W-----SVATAE-G
GA-----------FD-A--ASIA-NF-SSA-A------------SACCVEEF-SFVPPD-
------------AAAASGHEGF-TAAM---SRSAA-RKKC-GGGGG-------G-FLSS-
CRCEK---AVS-VGP-----T-PVRMVR-----------PEVN-----------------
VK-TTSG--GHATG---LA--------EGG------------------------------
--------------AA--RY--------------------------H------PGR-V-R
MPV---------------------------------------------------------
---------------------------RT-------------------------------
--------------
>Brachypodium_distachyon|BRADI2G09750|PKS4
------------------------------------------------------------
---------------MDRYR-V-AP----------------ARP----------------
-------------------------------------------VFL-S-SG-A-------
-------TH-----------------------------------HHVQ------------
------------------------------------------------------------
---------------------------------------APPP-P------R-RS-----
---------DGAELDIFTAERYFNAAD---A-T-K-YRA--------------ASA--AT
-P-------VPVD-----------------------------------------------
--SPTAPHLA-----------------M-D------------------------------
----SAAS-QS---------GRTA---A-SS-E-ASW-NSRSGLLASNNNNNQS------
-ASARQ------Q-----------------------------H-D-G----REA------
----------------MVVLVL------AMVAWWTAVTVGV---A-S----------EPP
S--P----RTQHATSS---------------AATDQEISA---------IF--KA-NRLL
LAPPSP----THEPEP-----STAKIISTTGSCTF---------LLRANNNSGMLAP--P
GPN---------------KVAAFR------------AP-DI-G-----------------
----RRVVV-------------------SSSGA-V-GFTF----------PVIGPA---T
N--VV-----------------------------IDE-----PPRESLEVFRPI------
--D------EDSV----L-LAD------------------EPPPRPPSL----------S
APGAFL-RA--------------PV------LA---------------------------
-------------------TA---E--EDAM---SDASSDLFDLESFAA-----S--S-S
YPTTCRG-GR---GS-SR-----RNSREED----DN-----LPPYA--------EAMA--
-------------------A--MAAE-PAL-SECMY-APSEASVV-W-----SVATAE-G
FAP----------YD-AA-PSVA-NF-SSA-A------------SACGADDFARFVVQ--
-------------PPAAGGGGF-TAAM---SRSAAGRKK----GGG-------G-FLNS-
CRCEK---AVS-VGP-----T-PVRVAR-----------PRPP-------VP--------
EA-KT------AMA---FE--------SGG------------------------------
--------------AA--RY--------------------------H------HGR-V-H
MPV---------------------------------------------------------
---------------------------RT-------------------------------
--------------
>Hordeum_vulgare_subsp._vulgare|HORVU3Hr1G037030|PKS4
LARTQR----------VTQAWRLIS---------------PPTY----------------
---------------MDRYR-V-AP----------------ARP----------------
-------------------------------------------VFL-PVPG-A-------
-------TQ-----------------------------------HHPH------------
------------------------------------------------------------
---------------------------------------PAAV-A------R-RSG----
--------GAERELDIFTAERYFNAAA---------------------------------
---------VHAD-----------------------------------------------
--EDDPPRQL--------------A--V-D------------------------------
----AAAS-QS---------GRTA---A-SS-E-ASW-NSRSGLLISNQSSLA-------
--AARQRD----KG-H-GSGANGVAAL-DTRDD-R--YH-YHR-G-G----RKP---GTG
GF---------GQRW-GIF-----SRD-CPCAGRKAVTVDV---A-S----------EPT
T--P----RV-HARFDPSP----------------REETA---------VY--KA-NGL-
---P-------PNDEP-----GVMKI-FTTGSCAF---------PLRA-NG--ILAP---
APDHG-----TSA-----SFPAFP-------------P-DV-D-----------------
----RRVVS-----------------------S-G-GFTF----------PVISPA---T
A---RV--------------------TV------VDE-----PPRESLEVFRPI------
--D------EDSV----V-LVD------------------PPPPL-AT------------
--AGFL-RA--------------PA------VA---------------------------
-----------S-------AM---D--DDAM---SDASSDLFDLESFAA-----S--S-S
YPTTYRG------RS-SR-----RNSGDDD---------------L--------AYAA--
-------------------A--ANAE-PAL-SECMY-APSEASVV-W-----SVATAE-G
VA-----------YD-A--GSVA-NF-SSA-A------------SACGVDEF-RFVPP--
-------------GSAAGHDGF-TAAM---SRSAG-RKK----GGG-------G-FLDS-
CRCEK---AVS-VGP-----T-PVRVAR-----------PPAV--------P--------
AN-KT------AMG---LE--------SGG------------------------------
--------------VA--RY--------------------------H------NRR-V-H
MPV---------------------------------------------------------
---------------------------RT-------------------------------
--------------
>Triticum_aestivum|TraesCS1B01G185300|PKS4
------------------------------------------------------------
---------------MECLG-T-GL----------------VSP----------------
-------------------------------------------DPLLKTAS---------
--------------------------------------------PGLS------------
------------------------------------------------------------
---------------------------------------PPAA-R------R-CR-----
------------------------------------------------------------
------------------------------------------------------------
------------------------------------------------------------
---------GR---------GRTA---A-SS-E-ASW-NSRSGLLASNQSPSA-------
---ARQHD----KG-Y-GSGVTGVVVL-DTMDD-Q-----HHR-G-G----KKP---AAG
AF---------GQRW-GIF-----SRD-CPCAGRKAVTVDV---A-S----------EPT
T--P----RI-HARFDA------------------REE-----------FF--KA-NGL-
---PPP----SPNDEP-----GVMKI-FTTGSCAF---------PLRANNN--ILAP---
AQNNG-----VNA-----SFPAFP-------------P-DV-G-----------------
----RRVVS-----------------------S-G-GFTF----------PVISPS---K
A--ISS--------------------SV------VDE-----PPRESLEVFRPI------
--D------EDSV----V-LVD------------------PPPPL-AA------------
--AGFL-RA--------------PA------VV---------------------------
-----------A-------AT---D--DDAM---SDASSDLFDLESFAA-----S--S-S
YPTTYRG------RS-SR-----RNSGDDD---------------L--------AY-A--
-------------------A--AAAE-PAL-SECMY-APSEASVV-W-----SMATDE-G
VA-----------YD-A--DSVA-NF-SSA-A------------SACGVEEF-RFVPP--
-------------GSAAGHDGF-TAAL---SRSAG-RKK-----GG-------G-FLDS-
CRCEK---AVS-VGP-----T-PVRVAR-----------PPAV--------P--------
AN-KT------VMG---LE--------SSG------------------------------
--------------VA--RY--------------------------H------NRR-V-H
MPV---------------------------------------------------------
---------------------------RT-------------------------------
--------------
>Triticum_aestivum|TraesCS3A01G181000|PKS4
------------------------------------------------------------
---------------MDRYR-V-AP----------------ARP----------------
-------------------------------------------VFL-S------------
--------------------------------------------GHLQ------------
------------------------------------------------------------
---------------------------------------PAAA-T------R-RSG----
--------GAERELDIFTAERYFNAAD---A-V-K-YSA-------------------AA
---------VHAD-----------------------------------------------
----NTPRQL-----------PVAA--V-D------------------------------
----AAAG-QS---------GRTA---A-SS-E-ASW-NSRSGLLASDQSSSA-------
---ARQHD----KG-Y-GGGVNGVVVL-DTRDD-R-----YHR-G-G----RKP---AAG
AF---------GQRW-GIF-----SRD-CPCAGRKAVTVDV---A-S----------EPA
T--P----RN-HVRFDA------------------REESA---------IF--KA-NGL-
---PPP----SPNDEP-----GVMKI-FTTGSCAF---------PLRANDN--ILAP---
APDHQ-----TSA-----SFPAFP-------------P-DV-G-----------------
----RRVVS-----------------------S-G-GFTF----------PVISPS---K
A--VIS--------------------TV------LDE-----PPRESLEVFRPI------
--D------EDSV----V-LVD------------------PPPPL-AA------------
--AAFL-RA--------------PA------VV---------------------------
-----------S-------AM---D--DDAM---SDASSDLFDLESFAA-----S--S-S
YPTTYRG------RS-SR-----RNSGDED---------------L--------AY-A--
-------------------A--AAAE-PAL-SECMY-APSEASVA-W-----SVATAE-G
VA-----------YD-A--GSVA-NF-SSS-A------------SACGVDEF-RFVPP--
-------------VSAAGHDGF-TAAM---SRSAG-RKK-----GG-------G-FLDS-
CRCER---AVS-VGP-----T-PVRVAR-----------PPAV--------P--------
AN-KT------AMG---LE--------SGG------------------------------
--------------VA--RY--------------------------H------NRR-V-H
MPV---------------------------------------------------------
---------------------------RT-------------------------------
--------------
>Triticum_aestivum|TraesCS3B01G211100|PKS4
------------------------------------------------------------
---------------MDRYR-V-AP----------------ARP----------------
-------------------------------------------VFL-S------------
--------------------------------------------GHLQ------------
------------------------------------------------------------
---------------------------------------PAAA-S------R-RSG----
--------GAERELDIFTAERYFNAAD---A-V-K-YSA-------------------AA
---------VHAD-----------------------------------------------
----HPPRQL-----------PVAA--V-D------------------------------
----AAAS-QS---------GRTA---A-SS-E-PSW-NSRSGLLASNQSPSA-------
---ARQHD----KG-Y-GSGVNGVVVL-DTRDD-R-----YHR-G-G----KKP---AAG
AF---------GQRW-GIF-----SRD-CPCAGRKAVTVDV---A-S----------EPT
T--P----RI-HARFDA------------------GEESA---------VF--KA-NGL-
---PPP----SPNDEP-----GVMKI-FTTGSCAF---------PLRANNN--ILAP---
AQNNG-----VNA-----SFPAFP-------------P-DV-G-----------------
----RRVVS-----------------------S-G-GFTF----------PVISPS---K
A---IS--------------------SV------VDE-----PPRESLEVFRPI------
--D------EDSV----V-LVD------------------PPPPL-AA------------
--AGFL-RA--------------PA------VV---------------------------
-----------A-------AT---D--DDAM---SDASSDLFDLESFAA-----S--S-S
YPTTYRG------RS-SR-----RNSGDDD---------------L--------AYAA--
-------------------A--AAAE-PAL-SECMY-APSEASVV-W-----SVATAK-G
VA-----------YD-A--GSVA-NF-SSA-A------------SACGVDEF-RFVPP--
-------------GSAAGHDGF-TAAM---SRSAG-RKK-----GG-------G-FLDS-
CRCEK---AVS-VGP-----T-PVRVAR-----------PPAV--------P--------
AK-KT------AMG---LE--------SGG------------------------------
--------------VA--RY--------------------------H------NRR-V-H
MPV---------------------------------------------------------
---------------------------RT-------------------------------
--------------
>Sorghum_bicolor|SORBI_3003G121700|PKS4
------------------------------------------------------------
------------------------------------------------------------
------------------------------------------------------------
------------------------------------------------------------
------------------------------------------------------------
------------------------------------------------------------
-----------------------------------------------------MIP--AP
-PA---PALALPD-------------HDHD------------------------------
--YGLPPRLS----------VP-SV--A-D------------------------------
-----VAS-QS---------GRTV---A-SS-E-ASW-NSRSGLLSAG--HLA-------
--AARQQQ---QQH-H-TGSIGAGAAA-VYGSD-Q-----GYR-G-S----RRT---GGG
SN---------GQRW-TLF-----GRD-CPCAGRKAVTVDV---A-S----------EPR
S--PATTAHF-HAKFSPQC------------AVEECLESA---------IF--KA-KH--
---PSPPRAAATEEEEEEEVPTKVKVTVTPGSRAF---------PLA-------------
----------ADV-----PFTALS------------NP-DI-D-----------------
----RRVLS-----------------------S-G-GFTF----------PAL-GA---A
R--VVS---------------GGGVGGI------LDE-----PPRVSLEVFRPI------
--D------EDSV----M-LSD------------------PPPATVPL-ASR--------
--VGLLPRA--------------PP------AV---------------------------
-----------AP-----LVV---D--EEAM---SDASSDLFDLESFAA-----S--S-S
YPTTYPG------RG-SR-----RNSADDDL-----------------------PYVS--
-------------------A--VAAE-PAL-SECMY-PASEASVV-W-----SVATAE-G
GA-----------FD-A--ASMA-NF-SSA-A------------SACCVDDL-RYVVP--
-------------PDQSPETGF-TAAM---SRSAR-RKKSGGGGGG-------G-FLSS-
CRCEK---AVS-VGP-----T-PVRVVR-----------PPTH--------P--------
GA-AA------AKR----S--------GDG------------------------------
--------------AS--RYH-------------------------H------HGR-A-H
VPV---------------------------------------------------------
---------------------------RT-------------------------------
--------------
>Zea_mays|Zm00001d008296|PKS4
------------------------------------------------------------
---------------MDRYR-I-AP----------------ARP----------------
-------------------------------------------VCL-S-AA-G-------
--------------------------------------------PGVH------------
------------------------------------------------------L-----
--R-----------------------------------AAAQS-A------R-RS-----
---------SVAEIGIFTAERYFSAGD---T-G-R-RDA--------------MIP--AA
-P-------ALPD-------------HDRD------------------------------
-----LPTLS----------VPSSV--A-D------------------------------
-----VAS-HS---------GRTA---A-SS-E-ASW-NSRSGLLSAG--HLA-------
--AARQQQ---------TGSADA-------GSD-Q-----GYR-G------RRT---AGG
GS---------AQRW-TLF-----GRD-CPCAGRKAVTVGI---A-S----------EPR
S--PATAAHS-HAKFSPQC------------AVEECLESA---------IF--KA-KD--
---PSP----TATEEPEPPAKLTVTVTVTPGSRAF---------PLAADNA--FAAA--A
APNRS-----ADV-----PFTAYT------------NP-DT-G-----------------
----RRVRS-----------------------S-G-GFTF----------PELSLS----
-------------------------AGI------LDE-----PPRVSLEVFRPI------
--D------EDSV----M-PAD------------------PPLAAAAV--PR--------
--VGLPPRA--------------PP------AA---------------------------
-------------------LV---D--EEAM---SDASSDLFDLESFAA-----S--S-S
YPTTYRG------RG-SR-----RNSADDDP-----------------------PYVSA-
-------------------A--AAAE-PAL-SECMY-PASEASVV-W-----SVATAE-G
GA-----------FD-A--GSVA-NF-SSA-A------------SACCVDDL-RYVVP--
---------------ESPEAGF-TAAM---SRSAR-RKKSGGGGGG-------G-FLNS-
CRCEK---AVS-VGP-----T-PVRVVR-----------PPAH--------P--------
GA-AA------KMS----S--------GDG------------------------------
--------------AS--RY--------------------------H------RGH-A-H
VPV---------------------------------------------------------
---------------------------RT-------------------------------
--------------
>XP_004971565.1|Setaria_italica|PKS4
------------------------------------------------------------
---------------MDRYR-I-AP----------------ARP----------------
-------------------------------------------VCL-S-AA-G-------
-------SG-----------------------------------PGAH------------
------------------------------------------------------L-----
--R--------------------------------------AA-G------R-RS-----
---------GGAEIGIFTAERYFSAAD---V-V-R-RDAAV------------ILP--AA
-P-------ALPD-------------HE--------------------------------
----LLPRLS----------VP-AA--A-D------------------------------
-----VAS-QS---------GRTA---A-SS-E-ASW-NSRSGLLSGAHPHSA-------
--AARQHK---------ATGAGA-----VYGSDNQ-----GYH-S-G----RKTA--GGG
GS---------GQRW-TLF-----GRD-CPCAGRKAVTVDV---A-S----------EPR
S--PAAAAHF-NARFSPQS------------AVDECLESD---------IFN-KA-KH--
---PSPPRAAAADHQE--PA-KAMKVTVTPGSRAF---------PAAASNV--LFAA---
APGRSA----GDA-----PFAAF-------------KA-EI-D-----------------
----RRVVT-----------------------S-G-GFTF----------PALGGA---A
R--VVS-------------------GGV------LDE-----PPRVSLEVFRPI------
--D------EDSV----M-LAD------------------PPPAMPFA--GR--------
--AGMP-----------------PP-----------------------------------
-------------------VV---D--EDAM---SDASSDLFDLESFAA-----S--S-S
YPTTYHG------RG-SR-----RNSADDDL-----------------------PYIS--
----------------------AAAE-PAL-SECMY-PASEASVV-W-----SVATAE-G
GA-----------YD-A--ASLA-NF-SSA-A------------SACCVDDL-RYMVP--
-------------DPESPEAGF-TAAM---SRSAG-RKKS---GGG-------G-FLNS-
CRCEK---AVS-VGP-----T-PVRVVR-----------PPAH--------P--------
AA-AS------RKK----G--------GHG------------------------------
--------------AA--RH--------------------------H------AGR-A-H
VPV---------------------------------------------------------
---------------------------RT-------------------------------
--------------
>Prunus_persica|EMJ06068|PKS4
------------------------------------------------------------
---------------MERAR-V-WR--GVSGSSS------------------------SS
IF-----EK-SR-C---HLR---DTDDA----NSFW-------SNL-R-PN-V-------
-------DH-----------------------------------GQQQ------------
------------------------------------------------------------
--------------------------------------QHAHP-H------V-ADVDSKT
PPPPPPPCTDDQEISVFDAHKYLNNELSIIT-DID-T-----------------QK--VS
------------------------------------------------------------
--GETVSRFSWA------AGSTISA--V-DD-----------VDNISYSSVG------RN
-NFPRARS-FGVVAASATAATTPT---A-SS-E-ASW-NSQTGLLSHPRGPAAGAANITF
MT-SLR------S--R-SAAN-------HNAAP-QP-HHDNVK-E-E----KK-------
---------KLGVRW-YSIFPMRRSRR-CPCFGKKSVRVVD---P-E----T-KS-SIPN
M--SSSVSRA---------------GVGVGVGVGESITIN--NG-------NMAT-TNVV
----------------------------TAGDLNSS-----------------LIVPP-V
DNRRHLV---WPG-----PERRRP------------EW-DE-H-----------------
----QQITT----------------------TS-G-GFSF----------PILKVN---G
N--GST-------ST---S-SPVISTLNPK----FRN-----PPNPT-------------
------------------------------------------------------------
--FTFP-SST-------------PK------PP--------------------I--NILN
---NNIKNHHHN-------NI---D--DDVA---SDASSDLFEIESFSA-----T--T-Y
AQTQN-------YSR-TR-----RESLDDE----DAIG---LGRRR--------LGANI-
NS------------GSDGHD--SITS---T-DQYCY-EPSEASID-W-----SVTTAE-G
-------------FD-R--SSDH-HH-HHH-Q------------DH--DRDV--------
--------------------AD-VAQI---M-KVS-SSK----GNN-------I-GLLS-
CRREK---AVS-VGP-----N-PVRLAI----MPPAAAPDQNRHT-GGGAGPTK-TLSPS
LN-SR------MRH---VG--------S---RP----------GLANSNK----------
------------PPLA--------------------------------------PR-M-S
VPF---------------------------------------------------------
---------------------------ATSPQP---------------------------
---------V-I--
>XP_031474915.1|Nymphaea_colorata|PKS1
------------------------------------------------------------
---------------MTTLR-I-TA--DGNGTL--------------------VPS--YS
KAIT---PGIS-QL---HLR---DS-------PAFRHR-----QHH-RVDG---------
-------PA-VVLK-----LAD-----------------------SVGIAGTSPSLFSPG
------------------------------------------------------------
--------------------------------------NPFLP-S------L-KP-----
---------KDEEIGVFGAEKYFKGED---D-G-Q-----L-------------------
------------------------------------------------------------
-------RLG-----------------I--------------------------------
-L--SPRVYKP---------VTPS---R-SS-E-SSA-NSQAALLRSH------------
---QPR------T--E-P--------------------------RPN---GKR-------
----------QKNRI-V-FMG-------CPCSGMKSVRTDD--VK-V---------QETR
K--PIFDIRS---------------------GYTESLSKR--------------------
-----------------------------------------------------IVLG---
----------ISD-----PADRILKLPP-----------EL-------------------
--------------------L-LRSGRFERARK-E-TGTF----------PTANLP----
-------------GKIPA------KVGS------DVQ-----KPRISIEVFRSE------
--D-V----GPRV---------------------------SSGRRLSS------------
--RRAD-VVS-------------PG------AG---------------------------
-------------------PR---D--DDAA---SDASSDLFELDVVSS-----Q--V-G
---------S---YL-RR-----AMS----------------------------------
-------------------S-------TAS-PS-CY-EPSEASIE-W-----SVATAS-M
-------------AD-G--SELV-GR-LSG-ADG-RGMGL-GL-GS--------------
-----------------------GPGL-P-IPEG--ANK----RRP---------SLLG-
CRSER---AVN-IAA-----D-SLIKPP-----------ADKCGP---------------
------------------------------------------------------------
-CL---------EPLQ-AQP--------------------------Y------HPK-PVN
VL----------------------------------------------------------
------------------------------------------------------------
--------------
>PAB00020933|Picea_abies|PKS_gymnosperm
------------------------------------------------------------
-------------MRMDDKS---KRDGSNGRSLRTLTAI-NGKFEAMVID-GRSPD--VQ
SC-----DK-A-AS---GIR---DA-NGDVWHKGFCGR-----SSMEN-SSRELNGVRFH
SDNGKRTEN-YAGVETHTAIKN---------------------KNKAQCPRA--------
------------------------------------------------------------
--------------------------------ASFSK-RASVV-G------R-HG-----
---------RDSEIDVFDAEKYFSSTH---H-E-KLA-----------------DQ--ME
TP----VGSSNPQL-------------DID----------------------PV------
-------RLP-GMKGACRGLSSDVS-II-E--------------------------GKLS
----QSSSIAS---------SLDSK-AV-IS-E-S---NNHSGLLSNATTSIF-------
------------NG-L-P------------LN--------------Q----RA----GE-
----------PKHKWRI-------ACR-CPCASKKSIAISN---S-LLDQSG-KIASLST
S--VQSSPLRSNYS--------------GVHSNSSHLSTD-LSLNPE--LPKLKT-KKSY
----------RSEKNA------SV------------KNR--------------------I
SANG------VPA----TSSGSLVRLQR--DEEMDMRT-HA------------------M
SRQFKRMEPREEDGI----------KNSAESQG-E-GFSF----------PNLPSP---S
T--HSA------------------------VFSFPEE-----KPRLSLQVFGSS------
--P-----DCNE-----K-QSN------------------NTQRRRRL------------
--LSAD-MADNSSSETRSSFSF-PR------LSFCSCESFDNR---------DMGFDNGY
N-YTAMKLDNNP-------NT---V--EDDK---SDSSSDLFELESLST-----D--A-S
A--------P---YT-IY-----KTAINHG------------------------------
-------------------GIELKGC-----SH-SYSCQSSATVDPWHEIHHSQVTKLLS
SGIANVRKEYRTSLD-K--NCMN-NL-DMMIKRS-EENT---R-ST-SIAN---------
------------------------------GSPTEFSMP----IKS-------G-MLLGS
YRKDKTAHAVT-VPN-----S-STGFS-----I---------------------------
--------WPAQTF--QTTVN---GQCS--------------------------------
------------------PS---------------------------------KPQ----
------------------------------------------------------------
------------------------------------------------------------
--------------
>PAB00056196|Picea_abies|PKS_gymnosperm
------------------------------------------------------------
---------------MAFRRNFYSK-EQRAKDLKFLG---------EITEENHESS--IN
I------EN-Y-KA---YVR---DAANGDV---SFS-------SYL-M-VG-S-------
-------QE-FPSST----LKESPLDHI-------------QSKEQEKNVASFP-IASCR
KLDASFELGQDSEYSAQSRPKSIESSFIGPAKSVIGNALVESKSPYQYGHGENQ------
--MSVSNRSSSFV-------------------RDLQK-QKSTG-KRAPVIGR-NT-----
---------TDSEISIFEAERYFSGQE---E-K-K-AEAD-------------ESK--SS
ENVQ--KLIDNPK-GKTEAKQRGFFVHDIF-----------------------------N
NSHASHPKTP----------AFSSI----D--------------------------VSRG
-F--RSTS-FR-------GGTTPT---T-SS-E-ACW-NSHSGLLSNFTRVSV-------
-TPPLH------K--L-P------------SS------------E-A----KR-------
----------ATGKW-S-IPGF--GCK-CPCSGKKSVEIAD---T-L---------TEAR
R--AASAPNSLHSARLNSPLSSTKYRYPEEMSLGKPSEKH-------------KS-SVS-
----------FVNGES------DWNVNATTGGIKLK----------------ALLNP---
----------VSS----VDNSQFKQDL---KKDLEHRT-DA-GKFGEISNAIPAPHEFGE
RRCQRRIIG------------------TSSSNE-D-VFSF----------PILQDSVPSS
A--NSN-------LK-------------------SEE-----KMRPSLQVIAAS------
--S-FHGVPSDSME---EMPKS------------------DLHSRLMV------------
--FSLD-KARKSFDFKTAGMSVNPP------SKF-DGEQFRKKAGGLKYRENDV------
-------VDDED-------NN---K--HDAE---SDSSSDLFEIESFSK-----N-----
------------------------------------------------------------
------------------------------------------------------------
------------------------------------------------------------
------------------------------------------------------------
--------IVR-------------------------------------------------
---------------------------T--------------------------------
------------------------------------------------------------
------------------------------------------------------------
------------------------------------------------------------
----------M---
