# Supplementary material for: Protein S-acylation controls the subcellular localization and biological activity of PHYTOCHROME KINASE SUBSTRATE
Source: Plant Cell. 2023 Mar 28;35(7):2635–53. doi: 10.1093/plcell/koad096 (PMC10291038; doi:10.1093/plcell/koad096)
Supplement: koad096_Supplementary_Data [file koad096_supplementary_data.zip › Supplemental dataset S3.nwk]

((PAB00020933_Picea_abies_PKS_gymnosperm:0.7998594537,PAB00056196_Picea_abies_PKS_gymnosperm:0.3344817247)51:0.0600403767,((Amborella_trichopoda_AMTR_s00119p00112700_PKS4:0.3081859047,(XP_031479521.1_Nymphaea_colorata_PKS4:0.4189683165,(unknown_id_Persea_americana_PKS4:0.1543025735,(((Musa_acuminata_subsp._malaccensis_GSMUA_AchrUn_randomG18930_001_PKS4:0.2591509998,XP_020583039.1_Phalaenopsis_equestris_PKS4:0.2864292558)93:0.0598550011,(((Oryza_brachyantha_OB01G20500_PKS4:0.0597965753,(((Oryza_glaberrima_ORGLA01G0093300_PKS4:0.0032807565,(Oryza_nivara_ONIVA01G12840_PKS4:0.0000029588,Oryza_sativa_subsp._japonica_BAA90343_PKS4:0.0000029588)38:0.0000020171)39:0.0000024327,Oryza_rufipogon_ORUFI01G11300_PKS4:0.0119099586)98:0.0165266095,Oryza_punctata_OPUNC01G10250_PKS4:0.0221426988)99:0.0448968666)100:0.0886244619,(Brachypodium_distachyon_BRADI2G09750_PKS4:0.1334263704,(Hordeum_vulgare_subsp._vulgare_HORVU3Hr1G037030_PKS4:0.0121502587,((Triticum_aestivum_TraesCS1B01G185300_PKS4:0.0601286053,Triticum_aestivum_TraesCS3B01G211100_PKS4:0.0103006506)100:0.0059734608,Triticum_aestivum_TraesCS3A01G181000_PKS4:0.0251767076)100:0.0107771651)100:0.0282477855)100:0.0534507353)98:0.0400162331,((Sorghum_bicolor_SORBI_3003G121700_PKS4:0.0268569465,Zea_mays_Zm00001d008296_PKS4:0.042930999)100:0.04344938,XP_004971565.1_Setaria_italica_PKS4:0.0178252319)100:0.0590922444)100:0.6604049268)68:0.0296870072,((((((Nicotiana_attenuata_A4A49_03316_PKS4:0.0127246104,(Nicotiana_tabacum_LOC107796286_PKS4:0.0187196234,Nicotiana_tabacum_LOC107784416_PKS4:0.0168889502)100:0.0051582916)100:0.0518383447,(Solanum_lycopersicum_Solyc10g081340.1_PKS4:0.0156680865,Solanum_tuberosum_PGSC0003DMG400028120_PKS4:0.0191929913)100:0.0381825841)100:0.152734666,((Chenopodium_quinoa_AUR62018475-RA_PKS4:0.0147826815,Chenopodium_quinoa_AUR62020949-RA_PKS4:0.0029016785)100:0.021701041,XP_019103906.1_Beta_vulgaris_subsp._vulgaris_PKS4:0.0891865467)100:0.2751829459)81:0.0436712551,Daucus_carota_subsp._sativus_DCAR_009109_PKS4:0.2156605888)86:0.0467119502,(((((Medicago_truncatula_ABD28653_PKS4:0.1175868407,((Glycine_max_GLYMA_19G123300_PKS4:0.037574597,Glycine_max_GLYMA_03G118900_PKS4:0.0273081065)100:0.0217687701,(Phaseolus_vulgaris_PHAVU_001G109100g_PKS4:0.0116990739,Phaseolus_angularis_LR48_Vigan03g205600_PKS4:0.0115187849)88:0.015091941)100:0.0925293584)100:0.1121362683,Cucumis_sativus_Csa_3G814370_PKS4:0.2536123574)77:0.0400391595,XP_028089884.1_Camellia_sinensis_PKS4:0.1996957207)38:0.0195880237,((((Theobroma_cacao_EOY09759_PKS4:0.0540876489,(Corchorus_capsularis_CCACVL1_10672_PKS4:0.0237402983,Corchorus_capsularis_CCACVL1_10673_PKS4:0.0188491859)100:0.1475570129)95:0.0148361576,((Gossypium_arboreum_LOC108462210_PKS4:0.0031582606,Gossypium_hirsutum_Gh_A13G0948_PKS4:0.0000029588)100:0.0032501586,(Gossypium_hirsutum_Gh_D13G1200_PKS4:0.0031349062,Gossypium_raimondii_B456_013G132100_PKS4:0.0031357252)100:0.0093644335)100:0.08972962)79:0.0128845673,(((Gossypium_arboreum_LOC108459401_PKS4:0.0000029588,Gossypium_hirsutum_Gh_A05G3397_PKS4:0.0000029588)100:0.0102037035,Gossypium_hirsutum_Gh_D04G0186_PKS4:0.0033988819)82:0.0033622907,Gossypium_raimondii_B456_012G026500_PKS4:0.0000025118)100:0.0701914495)100:0.1607684097,(XP_011470920.1_Fragaria_vesca_subsp._vesca_PKS4:0.2421852745,Prunus_persica_EMJ06068_PKS4:0.3370885704)99:0.1041865957)51:0.033505057)26:0.0135887223,(Manihot_esculenta_cassava4.1_025379m_PKS4:0.0898652349,(Populus_trichocarpa_POPTR_005G090000v3_PKS4:0.0905994155,Vitis_vinifera_CBI31176_PKS4:0.200636139)83:0.0337174592)81:0.0280238498)22:0.0285278371)45:0.0567005839,(((Arabis_alpina_AALP_AA8G035100_PKS4:0.1235877079,(Arabidopsis_lyrata_scaffold_600360.1_PKS4:0.0222386973,Arabidopsis_thaliana_AT5G04190_PKS4:0.0174021703)100:0.0634123628)30:0.012904702,((Brassica_napus_BnaA01g07730D_PKS4:0.0000020562,Brassica_oleracea_Bo2g005470_PKS4:0.0034251554)99:0.0187246989,Brassica_napus_BnaAnng17720D_PKS4:0.0584492053)100:0.0642491996)51:0.0462092122,((Brassica_rapa_subsp._pekinensis_Bra009478_PKS4:0.0145354415,Brassica_napus_BnaA10g26010D_PKS4:0.0092695968)46:0.0060723222,(Brassica_napus_BnaCnng10280D_PKS4:0.0000020505,Brassica_oleracea_Bo9g181340_PKS4:0.0000021787)100:0.0125698923)100:0.0344803877)100:0.6013689917)82:0.0272624449)74:0.0262727334)93:0.0505946389)99:0.0534339777)100:0.2275407152,(Amborella_trichopoda_AMTR_s00010p00259290_PKS1:0.5710282634,(unknown_id_Persea_americana_PKS1:0.4219015,(XP_031474915.1_Nymphaea_colorata_PKS1:0.8894220406,(((Cucumis_sativus_Csa_5G605030_PKS1:0.4822556827,Cucumis_sativus_Csa_2G108600_PKS1:0.4783252088)81:0.0665097782,(((((((((Chenopodium_quinoa_AUR62005769-RA_PKS1:0.0167566099,Chenopodium_quinoa_AUR62028788-RA_PKS1:0.0296710701)100:0.10317384,XP_010683202.1_Beta_vulgaris_subsp._vulgaris_PKS1:0.1985329535)100:0.4168412818,((Nicotiana_tabacum_LOC107760515_PKS1:0.019343706,Nicotiana_tabacum_LOC107763302_PKS1:0.0327143672)100:0.0579044571,(Solanum_lycopersicum_Solyc05g007480.1_PKS1:0.0436874157,Solanum_tuberosum_ABO92981_PKS1:0.0231043009)100:0.030293668)100:0.2444532039)81:0.0723385241,XP_028087468.1_Camellia_sinensis_PKS1:0.2208600286)54:0.0187349076,(Daucus_carota_subsp._sativus_DCAR_024160_PKS1:0.3580982426,(Helianthus_annuus_HannXRQ_Chr12g0380721_PKS1:0.2735628977,Helianthus_annuus_HannXRQ_Chr08g0210531_PKS1:0.5402570818)99:0.157819384)72:0.0476273881)64:0.0275590173,Vitis_vinifera_CBI31966_PKS1:0.2431355864)56:0.0288844911,(((Medicago_truncatula_AET02837_PKS1:0.1708509922,(((Glycine_max_GLYMA_18G120000_PKS1:0.0312889921,Glycine_max_GLYMA_08G300500_PKS1:0.0232935053)100:0.0322910149,(Phaseolus_vulgaris_PHAVU_003G049800g_PKS1:0.0297738774,Phaseolus_angularis_LR48_Vigan01g097900_PKS1:0.0279677647)99:0.0282473166)100:0.1007168178,Lupinus_angustifolius_TanjilG_14296_PKS1:0.2357510873)98:0.0189871084)100:0.0747773367,(Medicago_truncatula_ACJ83390_PKS1:0.1862077971,(Lotus_japonicus_Lj2g3v1280010_PKS1:0.102474827,((Glycine_max_GLYMA_01G046600_PKS1:0.0185388552,Glycine_max_GLYMA_02G106800_PKS1:0.0267842942)100:0.0310978536,(Phaseolus_vulgaris_PHAVU_002G086000g_PKS1:0.0158914437,Phaseolus_angularis_LR48_Vigan06g105400_PKS1:0.0236383076)100:0.0309220677)100:0.0446222209)99:0.0168944999)100:0.0663183046)100:0.1450732402,(Prunus_persica_EMJ28355_PKS1:0.161381127,XP_004298433.1_Fragaria_vesca_subsp._vesca_PKS1:0.1847470394)100:0.1207706033)50:0.0183294656)45:0.0169601098,(((Manihot_esculenta_cassava4.1_023142m_PKS1:0.0960417193,Manihot_esculenta_cassava4.1_006330m_PKS1:0.0050781954)100:0.0918492565,Manihot_esculenta_cassava4.1_022412m_PKS1:0.1132212016)100:0.1178561925,(((Theobroma_cacao_EOY01944_PKS1:0.0474169697,((Gossypium_arboreum_LOC108466012_PKS1:0.0033044158,(Gossypium_hirsutum_Gh_A13G0651_PKS1:0.0000029588,Gossypium_hirsutum_Gh_A13G0652_PKS1:0.0000029588)100:0.010226562)100:0.0066576722,(Gossypium_hirsutum_Gh_D13G2533_PKS1:0.0033548028,Gossypium_raimondii_B456_013G084800_PKS1:0.0000029588)100:0.0101836639)100:0.1792466247)100:0.0157706627,Corchorus_capsularis_CCACVL1_13934_PKS1:0.1683007884)65:0.0061458992,(((Gossypium_arboreum_LOC108455995_PKS1:0.0062705981,Gossypium_hirsutum_Gh_A03G0872_PKS1:0.0000029588)100:0.0188996557,Gossypium_hirsutum_Gh_D02G1256_PKS1:0.0059094107)79:0.0034958547,Gossypium_raimondii_B456_005G141100_PKS1:0.0000025385)100:0.130706151)100:0.1354610606)96:0.0271432233)59:0.0568743238,(((Arabis_alpina_AALP_AA1G157900_Brassicaceae_PKS2:0.0561214533,(((Brassica_rapa_subsp._pekinensis_Bra019666_Brassicaceae_PKS2:0.0154222055,Brassica_napus_BnaA06g09060D_Brassicaceae_PKS2:0.0000029588)100:0.0033369922,(Brassica_napus_BnaC05g10510D_Brassicaceae_PKS2:0.0000023805,Brassica_oleracea_Bo5g019390_Brassicaceae_PKS2:0.0000022046)100:0.0121813176)100:0.0592265278,(Brassica_napus_BnaC08g16070D_Brassicaceae_PKS2:0.0414541868,Brassica_oleracea_Bo8g065980_Brassicaceae_PKS2:0.0165282387)100:0.0762990161)94:0.0274380686)85:0.014290093,(Arabidopsis_lyrata_scaffold_101597.1_Brassicaceae_PKS2:0.0158991674,Arabidopsis_thaliana_AT1G14280_Brassicaceae_PKS2:0.0086251041)100:0.0226877306)100:0.1701979526,((Arabis_alpina_AALP_AA5G017900_Brassicaceae_PKS1:0.0183309525,Arabis_alpina_AALP_AA5G018000_Brassicaceae_PKS1:0.0743318971)100:0.0525669053,((((Brassica_rapa_subsp._pekinensis_Bra024800_Brassicaceae_PKS1:0.0066070538,Brassica_napus_BnaA06g33930D_Brassicaceae_PKS1:0.016592496)96:0.0078658376,(Brassica_napus_BnaC07g22010D_Brassicaceae_PKS1:0.0000025357,Brassica_oleracea_Bo7g080840_Brassicaceae_PKS1:0.0000025395)100:0.0149315344)100:0.0568097067,(((Brassica_napus_BnaCnng39440D_PKS1:0.0000020608,(Brassica_rapa_subsp._pekinensis_Bra026572_PKS1:0.0066392635,Brassica_napus_BnaA02g26640D_PKS1:0.0033430559)100:0.0133277065)100:0.0033099574,Brassica_oleracea_Bo2g136630_PKS1:0.0000026463)100:0.0915415886,((Brassica_rapa_subsp._pekinensis_Bra017406_PKS1:0.006792095,Brassica_napus_BnaA09g53700D_PKS1:0.010214442)100:0.0105425627,(Brassica_napus_BnaC09g21140D_PKS1:0.0000026819,Brassica_oleracea_Bo9g072850_PKS1:0.0000029588)100:0.0065805718)100:0.0877231197)89:0.0162362406)100:0.0241947383,(Arabidopsis_lyrata_fgenesh2_kg.5__196__AT2G02950.1_Brassicaceae_PKS1:0.0095961694,Arabidopsis_thaliana_AT2G02950_Brassicaceae_PKS1:0.0218738308)100:0.0458548765)100:0.0089534872)100:0.0800007158)100:0.3897435323)72:0.038526272)98:0.0680467084,((((((Daucus_carota_subsp._sativus_DCAR_016544_PKS3:0.3472338359,((((Nicotiana_attenuata_A4A49_18677_PKS3:0.0067010664,Nicotiana_tabacum_LOC107813000_PKS3:0.0133048851)99:0.0041705072,Nicotiana_tabacum_LOC107815731_PKS3:0.0125825403)99:0.0336980264,Solanum_lycopersicum_Solyc03g116160.1_PKS3:0.101514784)100:0.0553654827,(Nicotiana_tabacum_LOC107823719_PKS3:0.0848673879,(Solanum_lycopersicum_Solyc06g069880.1_PKS3:0.0315991873,Solanum_tuberosum_PGSC0003DMG400033102_PKS3:0.0074470222)100:0.0854707339)100:0.0470405496)100:0.1930079029)100:0.0839204369,XP_028107116.1_Camellia_sinensis_PKS3:0.2814776082)50:0.0376831408,Vitis_vinifera_CBI15237_PKS3:0.2135512989)26:0.0000026619,((((Manihot_esculenta_cassava4.1_007691m_PKS3:0.131913933,Manihot_esculenta_cassava4.1_030861m_PKS3:0.1027496133)100:0.1206365028,Populus_trichocarpa_POPTR_015G062600v3_PKS3:0.128405625)100:0.0828606085,Cucumis_sativus_Csa_1G033080_PKS3:0.3439604946)56:0.0429529073,(Theobroma_cacao_EOY21818_PKS3:0.0631122129,(Corchorus_capsularis_CCACVL1_31038_PKS3:0.0673589241,(((Gossypium_arboreum_LOC108485202_PKS3:0.0000029588,Gossypium_hirsutum_Gh_A07G0571_PKS3:0.0000024663)100:0.0090889912,(Gossypium_hirsutum_Gh_D07G0636_PKS3:0.0000023989,Gossypium_raimondii_B456_001G071900_PKS3:0.003354413)100:0.0152705452)100:0.0921384772,(((Gossypium_arboreum_LOC108478910_PKS3:0.0107580457,Gossypium_hirsutum_Gh_A12G1605_PKS3:0.0000023604)100:0.0088561109,(Gossypium_hirsutum_Gh_D12G1743_PKS3:0.0037224559,Gossypium_raimondii_B456_008G192500_PKS3:0.0000027664)100:0.0057460715)100:0.1384764366,((Gossypium_arboreum_LOC108481266_PKS3:0.0038649799,Gossypium_hirsutum_Gh_A03G0584_PKS3:0.0038560636)100:0.0116786121,(Gossypium_hirsutum_Gh_D03G0866_PKS3:0.0000029588,Gossypium_raimondii_B456_003G096700_PKS3:0.0000029588)74:0.0000023373)100:0.2110945313)97:0.0276895638)98:0.0219993754)80:0.0095707728)100:0.2105920153)24:0.035092246)44:0.0300218938,(Prunus_persica_EMJ10003_PKS3:0.1931826914,XP_004301154.1_Fragaria_vesca_subsp._vesca_PKS3:0.3715751787)100:0.1065688297)84:0.0548102238,(((Arabis_alpina_AALP_AA1G206600_PKS3:0.063187766,((Brassica_rapa_subsp._pekinensis_Bra016540_PKS3:0.000002303,Brassica_napus_BnaA08g22400D_PKS3:0.0098840923)95:0.0064726133,(Brassica_napus_BnaC08g18330D_PKS3:0.0000029588,Brassica_oleracea_Bo8g068110_PKS3:0.0000029588)100:0.0100943925)100:0.0350069788)89:0.0052938123,((Arabidopsis_lyrata_scaffold_102103.1_PKS3:0.0206132387,Arabidopsis_thaliana_AT1G18810_PKS3:0.0196499002)100:0.0528536838,Brassica_oleracea_Bo5g025870_PKS3:0.1201641827)91:0.0132970473)100:0.5705806952,XP_010695708.1_Beta_vulgaris_subsp._vulgaris_PKS3:0.5338750748)95:0.1391178874)98:0.0874465774)97:0.1107568917)43:0.0365814975)45:0.121373365):0.0600403767)100:0.0600403767):0;
