# Supplementary material for: Protein S-acylation controls the subcellular localization and biological activity of PHYTOCHROME KINASE SUBSTRATE
Source: Plant Cell. 2023 Mar 28;35(7):2635–53. doi: 10.1093/plcell/koad096 (PMC10291038; doi:10.1093/plcell/koad096)
Supplement: koad096_Supplementary_Data [file koad096_supplementary_data.zip › tpc.22.00662Supplemental dataset S1.xlsx]

## Sheet: Hoja1
Figure	Variable	Parameter (alpha)	Degree of freedom	Test statistics (F value)
Figure 6B	Genotype	0.01	5	44.89
Figure 6D	Genotype	0.01	5	42.51
Figure 7E	Genotype	0.01	5	35.23
Figure 8C	Genotype	0.01	5	27.84
Figure 8D	Genotype	0.01	5	15.97
Figure 9B	Genotype	0.01	5	17.02
Figure 9C	Genotype	0.01	5	14.15
Figure 9D	Genotype	0.01	4	36.68
Figure S3B	Genotype	0.01	5	2.358
Figure S3C	Genotype	0.01	5	2.65
Figure S4A	Genotype	0.01	5	33.59
Figure S4C	Genotype	0.01	5	16.82
